# Supplementary material for: Genome-wide identification and transcriptome profiling reveal that E3 ubiquitin ligase genes relevant to ethylene, auxin and abscisic acid are differentially expressed in the fruits of melting flesh and stony hard peach varieties
Source: BMC Genomics. 2019 Nov 21;20:892. doi: 10.1186/s12864-019-6258-0 (PMC6873611; doi:10.1186/s12864-019-6258-0)
Supplement: Supplementary file 1 — Additional file 1: Table S1. The characteristics of E3 ligase genes in peach. (XLSX 97 kb). Table S2. The distribution of introns among different PpE3s. (XLSX 10 kb). Table S3. Chromosomal distribution of different PpE3 subfamilies in peach. (XLSX 11 kb). Table S4. Prevalence of duplication modes in the PpE3 subfamilies. (XLSX 40 kb). Table S5. Domain structure of predicted PpE3 ligase proteins in different subfamilies. (XLSX 108 kb). Table S6. The statistical analysis of data by transcriptome sequencing (XLSX 14 kb). Table S7. Fold changes in PpE3 ligase gene expression between MF and SH peach fruits at the same stage of ripening. (XLSX 96 kb). Table S8. Primers used in qRT-PCR. (XLSX 14 kb). [file 12864_2019_6258_MOESM1_ESM.zip › Additional file 1 TableS1.xlsx]

## Sheet: Table S1
Table S1 The characteristics of E3 ligase genes in peach
gene ID	protein_selected	chromosome	gene_start	gene_end	strand	exon_number	subfamily	domain_name	domain_start(on_protein)	domain_end(on_protein)	domain_length	E_value	domain_source
Prupe.1G135400	Prupe.1G135400.1	Pp01	10671564	10676998	-	13	BTB	BTB	61	161	101	2.42016e-14	SMART
Prupe.1G149100	Prupe.1G149100.1	Pp01	11683671	11687193	+	4	BTB	BTB	204	314	111	3.01966e-24	SMART
Prupe.1G155300	Prupe.1G155300.1	Pp01	12269166	12275600	-	19	BTB	BTB	537	634	98	1.7e-26	SMART
Prupe.1G344900	Prupe.1G344900.1	Pp01	32287371	32290741	-	3	BTB	BTB	5	108	104	0.000775875	SMART
Prupe.1G353800	Prupe.1G353800.6	Pp01	32890858	32896382	+	12	BTB	BTB	208	299	92	3.87226e-13	SMART
Prupe.1G353800	Prupe.1G353800.6	Pp01	32890858	32896382	+	12	BTB	BTB	347	451	105	7.33657e-14	SMART
Prupe.1G393800	Prupe.1G393800.1	Pp01	35047052	35052201	-	4	BTB	BTB	29	127	99	0.00144783	SMART
Prupe.1G487700	Prupe.1G487700.2	Pp01	40628014	40629331	+	3	BTB	BTB	56	160	105	3.11286e-26	SMART
Prupe.1G487800	Prupe.1G487800.1	Pp01	40630436	40631824	+	3	BTB	BTB	38	129	92	9.2e-13	SMART
Prupe.1G487900	Prupe.1G487900.1	Pp01	40632955	40634381	+	2	BTB	BTB	64	166	103	1.3e-23	SMART
Prupe.1G488000	Prupe.1G488000.1	Pp01	40636060	40637946	+	2	BTB	BTB	42	143	102	1.2e-24	SMART
Prupe.1G488100	Prupe.1G488100.1	Pp01	40640953	40643139	+	2	BTB	BTB	41	142	102	3.7e-25	SMART
Prupe.1G488200	Prupe.1G488200.1	Pp01	40644166	40645375	+	2	BTB	BTB	41	143	103	1.15402e-20	SMART
Prupe.1G488300	Prupe.1G488300.1	Pp01	40652754	40654198	+	2	BTB	BTB	42	149	108	6.2e-27	SMART
Prupe.1G488400	Prupe.1G488400.1	Pp01	40657532	40660251	+	2	BTB	BTB	45	150	106	7.61372e-21	SMART
Prupe.1G495000	Prupe.1G495000.1	Pp01	41104554	41107099	+	4	BTB	BTB	161	259	99	1.72279e-19	SMART
Prupe.1G495100	Prupe.1G495100.1	Pp01	41108793	41112058	+	4	BTB	BTB	161	259	99	7.49887e-20	SMART
Prupe.2G097900	Prupe.2G097900.1	Pp02	15327866	15330225	+	3	BTB	BTB	25	116	92	0.00018	SMART
Prupe.2G182300	Prupe.2G182300.2	Pp02	22495121	22498734	+	7	BTB	BTB	145	245	101	1.1387e-10	SMART
Prupe.2G185900	Prupe.2G185900.1	Pp02	22704369	22707227	+	3	BTB	BTB	64	163	100	8.4e-20	SMART
Prupe.2G186000	Prupe.2G186000.1	Pp02	22707394	22709254	+	2	BTB	BTB	65	165	101	3.1e-21	SMART
Prupe.2G212500	Prupe.2G212500.1	Pp02	24434944	24438443	-	4	BTB	BTB	28	134	107	2.6e-05	SMART
Prupe.2G240000	Prupe.2G240000.2	Pp02	26004915	26014229	+	4	BTB	BTB	207	316	110	1.6e-28	SMART
Prupe.2G260000	Prupe.2G260000.1	Pp02	26997990	27000178	-	3	BTB	BTB	92	194	103	3.6e-16	SMART
Prupe.3G178800	Prupe.3G178800.2	Pp03	19525724	19530671	-	5	BTB	BTB	65	191	127	4.17802e-18	SMART
Prupe.3G202400	Prupe.3G202400.1	Pp03	21039012	21043472	+	4	BTB	BTB	41	138	98	0.0008	SMART
Prupe.3G205300	Prupe.3G205300.1	Pp03	21296944	21300355	-	5	BTB	BTB	173	270	98	1.3484e-12	SMART
Prupe.3G205300	Prupe.3G205300.1	Pp03	21296944	21300355	-	5	BTB	BTB	345	452	108	7.98357e-15	SMART
Prupe.3G223000	Prupe.3G223000.4	Pp03	22313421	22317352	+	4	BTB	BTB	5	106	102	0.000274313	SMART
Prupe.4G030100	Prupe.4G030100.1	Pp04	1402971	1406168	+	3	BTB	BTB	5	106	102	7.6e-06	SMART
Prupe.4G088800	Prupe.4G088800.1	Pp04	4389010	4393301	+	4	BTB	BTB	28	125	98	0.00126041	SMART
Prupe.4G107500	Prupe.4G107500.4	Pp04	5614994	5616815	-	3	BTB	BTB	67	193	127	2.2e-15	SMART
Prupe.4G107800	Prupe.4G107800.6	Pp04	5625186	5629546	-	5	BTB	BTB	63	189	127	1.14634e-15	SMART
Prupe.4G140600	Prupe.4G140600.2	Pp04	7860474	7868645	-	10	BTB	BTB	811	920	110	9.6e-06	pfam
Prupe.5G102800	Prupe.5G102800.1	Pp05	10982151	10984656	-	2	BTB	BTB	22	120	99	1.4e-07	SMART
Prupe.5G112100	Prupe.5G112100.2	Pp05	11608933	11612965	-	6	BTB	BTB	150	248	99	1.35993e-08	SMART
Prupe.5G127000	Prupe.5G127000.2	Pp05	12414794	12417366	-	2	BTB	BTB	18	124	107	9.84697e-06	SMART
Prupe.5G161100	Prupe.5G161100.1	Pp05	14173902	14176696	-	5	BTB	BTB	31	132	102	1.5e-11	SMART
Prupe.6G031300	Prupe.6G031300.1	Pp06	2428533	2431036	+	4	BTB	BTB	163	261	99	6.72964e-22	SMART
Prupe.6G036000	Prupe.6G036000.1	Pp06	2716418	2717363	-	1	BTB	BTB	8	113	106	3.2e-15	SMART
Prupe.6G039200	Prupe.6G039200.1	Pp06	2952844	2955426	+	6	BTB	BTB	42	146	105	3.3e-07	SMART
Prupe.6G052500	Prupe.6G052500.2	Pp06	3693314	3697958	-	5	BTB	BTB	224	324	101	1.89423e-07	SMART
Prupe.6G117000	Prupe.6G117000.1	Pp06	8554914	8559226	+	4	BTB	BTB	25	123	99	0.000193969	SMART
Prupe.6G187200	Prupe.6G187200.1	Pp06	19567711	19576045	-	6	BTB	BTB	51	156	106	1.5e-05	SMART
Prupe.6G221500	Prupe.6G221500.1	Pp06	22684184	22687105	-	4	BTB	BTB	54	147	94	2.9e-09	SMART
Prupe.6G222100	Prupe.6G222100.2	Pp06	22723478	22727901	+	7	BTB	BTB	68	168	101	1.4e-14	SMART
Prupe.6G222500	Prupe.6G222500.3	Pp06	22750656	22755965	+	5	BTB	BTB	22	121	100	4.7e-07	pfam
Prupe.6G223600	Prupe.6G223600.1	Pp06	22860649	22864032	-	5	BTB	BTB	44	136	93	0.00102377	SMART
Prupe.6G236100	Prupe.6G236100.1	Pp06	23698144	23701648	-	4	BTB	BTB	28	128	101	0.0142599	SMART
Prupe.6G272700	Prupe.6G272700.1	Pp06	25789586	25792988	-	3	BTB	BTB	18	106	89	7.8e-14	pfam
Prupe.6G282400	Prupe.6G282400.1	Pp06	26329518	26334588	+	4	BTB	BTB	263	363	101	5.19726e-05	SMART
Prupe.6G296800	Prupe.6G296800.1	Pp06	27107809	27111706	-	4	BTB	BTB	34	125	92	2.5e-06	SMART
Prupe.6G328100	Prupe.6G328100.1	Pp06	28744673	28747274	-	4	BTB	BTB	88	187	100	2.1e-06	SMART
Prupe.7G009900	Prupe.7G009900.2	Pp07	1315523	1324759	-	11	BTB	BTB	1	52	52	9.3e-09	pfam
Prupe.7G012100	Prupe.7G012100.1	Pp07	1665742	1676677	+	4	BTB	BTB	194	305	112	9.66291e-23	SMART
Prupe.7G046800	Prupe.7G046800.1	Pp07	8309246	8312086	-	2	BTB	BTB	26	173	148	2.1e-23	SMART
Prupe.7G094200	Prupe.7G094200.2	Pp07	12679322	12682463	+	3	BTB	BTB	20	134	115	0.00056	SMART
Prupe.7G115000	Prupe.7G115000.1	Pp07	14031447	14040028	+	19	BTB	BTB	28	140	113	4.92349e-06	SMART
Prupe.7G145600	Prupe.7G145600.1	Pp07	15892827	15896552	+	4	BTB	BTB	29	153	125	5.5e-08	SMART
Prupe.7G146800	Prupe.7G146800.3	Pp07	15975544	15979069	+	2	BTB	BTB	133	238	106	0.00013	pfam
Prupe.7G206800	Prupe.7G206800.2	Pp07	19050948	19054051	+	4	BTB	BTB	61	186	126	1.5e-15	SMART
Prupe.7G262000	Prupe.7G262000.1	Pp07	21758783	21761076	-	2	BTB	BTB	6	108	103	3.81385e-12	SMART
Prupe.7G267800	Prupe.7G267800.1	Pp07	22061149	22063342	-	5	BTB	BTB	96	196	101	1e-09	SMART
Prupe.8G142300	Prupe.8G142300.3	Pp08	15952100	15958548	-	5	BTB	BTB	29	127	99	0.185323	SMART
Prupe.8G203100	Prupe.8G203100.1	Pp08	19107968	19111165	-	4	BTB	BTB	32	124	93	0.00712997	SMART
Prupe.8G235100	Prupe.8G235100.2	Pp08	20830775	20836156	-	6	BTB	BTB	181	281	101	0.000477607	SMART
Prupe.8G240700	Prupe.8G240700.1	Pp08	21103722	21109211	+	19	BTB	BTB	542	639	98	2.3e-26	SMART
Prupe.8G245800	Prupe.8G245800.1	Pp08	21339371	21343320	-	4	BTB	BTB	206	315	110	4.57695e-24	SMART
Prupe.8G254800	Prupe.8G254800.1	Pp08	21762054	21766088	-	4	BTB	BTB	38	130	93	0.000831562	SMART
Prupe.1G035400	Prupe.1G035400.2	Pp01	2474071	2477589	+	9	Cullin	CULLIN	539	646	108	0.0011	SMART	visible|OK
Prupe.1G138700	Prupe.1G138700.2	Pp01	10851694	10857169	+	20	Cullin	CULLIN	420	569	150	6.14564e-78	SMART	visible|OK
Prupe.1G138700	Prupe.1G138700.2	Pp01	10851694	10857169	+	20	Cullin	Cullin_Nedd8	671	738	68	9.09983e-32	SMART	visible|OK
Prupe.1G191200	Prupe.1G191200.1	Pp01	17652658	17655322	-	8	Cullin	Pfam:Cullin	1	172	172	4.7e-17	PFAM	visible|OK
Prupe.1G272800	Prupe.1G272800.1	Pp01	27924573	27927937	+	2	Cullin	CULLIN	404	550	147	5.15534e-71	SMART	visible|OK
Prupe.1G272800	Prupe.1G272800.1	Pp01	27924573	27927937	+	2	Cullin	Cullin_Nedd8	659	726	68	6.79235e-31	SMART	visible|OK
Prupe.3G269000	Prupe.3G269000.1	Pp03	25092778	25096699	-	2	Cullin	CULLIN	404	551	148	2.353e-65	SMART	visible|OK
Prupe.3G269000	Prupe.3G269000.1	Pp03	25092778	25096699	-	2	Cullin	Cullin_Nedd8	660	727	68	5.7745e-34	SMART	visible|OK
Prupe.4G081400	Prupe.4G081400.1	Pp04	3966356	3974661	+	17	Cullin	CULLIN	504	653	150	2.55581e-75	SMART	visible|OK
Prupe.4G081400	Prupe.4G081400.1	Pp04	3966356	3974661	+	17	Cullin	Cullin_Nedd8	759	824	66	7.50456e-33	SMART	visible|OK
Prupe.5G063000	Prupe.5G063000.1	Pp05	7709541	7711829	+	1	Cullin	CULLIN	370	520	151	5.1e-50	SMART	visible|OK
Prupe.5G063000	Prupe.5G063000.1	Pp05	7709541	7711829	+	1	Cullin	Cullin_Nedd8	622	689	68	4.1e-29	SMART	visible|OK
Prupe.5G063000	Prupe.5G063000.1	Pp05	7709541	7711829	+	1	Cullin	Pfam:Cullin	12	253	242	1.5e-40	PFAM	visible|OK
Prupe.5G063100	Prupe.5G063100.1	Pp05	7712203	7713589	+	2	Cullin	Pfam:Cullin	237	409	173	5.2e-27	PFAM	visible|OK
Prupe.5G063200	Prupe.5G063200.2	Pp05	7715479	7718195	+	3	Cullin	Pfam:Cullin	12	313	302	5.2e-52	PFAM	visible|OK
Prupe.5G063300	Prupe.5G063300.1	Pp05	7728356	7729679	+	1	Cullin	Pfam:Cullin	13	289	277	6.5e-45	PFAM	visible|OK
Prupe.5G063500	Prupe.5G063500.1	Pp05	7735127	7736354	+	1	Cullin	Pfam:Cullin	12	299	288	1e-45	PFAM	visible|OK
Prupe.5G063700	Prupe.5G063700.2	Pp05	7760178	7763328	-	3	Cullin	CULLIN	379	528	150	1.5e-66	SMART	visible|OK
Prupe.5G063700	Prupe.5G063700.2	Pp05	7760178	7763328	-	3	Cullin	Cullin_Nedd8	630	697	68	2.5e-33	SMART	visible|OK
Prupe.5G063700	Prupe.5G063700.2	Pp05	7760178	7763328	-	3	Cullin	Pfam:Cullin	17	263	247	7.8e-47	PFAM	visible|OK
Prupe.8G255500	Prupe.8G255500.2	Pp08	21810053	21815662	-	19	Cullin	CULLIN	414	563	150	5.7e-80	SMART	visible|OK
Prupe.8G255500	Prupe.8G255500.2	Pp08	21810053	21815662	-	19	Cullin	Cullin_Nedd8	665	732	68	9.1e-38	SMART	visible|OK
Prupe.1G463700	Prupe.1G463700.1	Pp01	38697445	38709385	+	14	DDB	WD40	1499	1539	41	0.0896	SMART	visible|OK
Prupe.1G463700	Prupe.1G463700.1	Pp01	38697445	38709385	+	14	DDB	WD40	1542	1582	41	0.829	SMART	visible|OK
Prupe.6G058000	Prupe.6G058000.1	Pp06	4054565	4059561	-	11	DDB	WD40	154	194	41	0.000923718	SMART	visible|OK
Prupe.6G058000	Prupe.6G058000.1	Pp06	4054565	4059561	-	11	DDB	WD40	296	335	40	0.029559	SMART	visible|OK
Prupe.6G058000	Prupe.6G058000.1	Pp06	4054565	4059561	-	11	DDB	WD40	341	380	40	0.000402072	SMART	visible|OK
Prupe.7G257900	Prupe.7G257900.1	Pp07	21548203	21552348	-	5	DDB	WD40	349	389	41	4.68933e-05	SMART	visible|OK
Prupe.7G257900	Prupe.7G257900.1	Pp07	21548203	21552348	-	5	DDB	WD40	394	435	42	0.00689487	SMART	visible|OK
Prupe.1G003600	Prupe.1G003600.1	Pp01	368299	370066	-	3	Fbox	FBOX	16	56	41	0.000141484	SMART
Prupe.1G003700	Prupe.1G003700.1	Pp01	371486	372216	-	2	Fbox	FBOX	7	47	41	1.1e-05	SMART
Prupe.1G003900	Prupe.1G003900.1	Pp01	374743	376501	-	3	Fbox	FBOX	7	47	41	5.8e-07	SMART
Prupe.1G004300	Prupe.1G004300.1	Pp01	401750	402949	-	2	Fbox	FBOX	37	76	40	1e-07	SMART
Prupe.1G010600	Prupe.1G010600.1	Pp01	811525	814007	+	4	Fbox	FBOX	59	100	42	0.00011	SMART
Prupe.1G019300	Prupe.1G019300.1	Pp01	1347850	1348210	+	1	Fbox	FBOX	36	75	40	1.36084e-06	SMART
Prupe.1G024400	Prupe.1G024400.1	Pp01	1695090	1696269	+	3	Fbox	FBOX	1	31	31	0.00026	PFAM
Prupe.1G024500	Prupe.1G024500.1	Pp01	1697387	1699337	+	1	Fbox	FBOX	4	44	41	3.75882e-09	SMART
Prupe.1G024600	Prupe.1G024600.1	Pp01	1700308	1701925	+	1	Fbox	FBOX	4	44	41	2.4e-10	SMART
Prupe.1G024800	Prupe.1G024800.1	Pp01	1704110	1705663	+	1	Fbox	FBOX	4	44	41	8.12612e-05	SMART
Prupe.1G025300	Prupe.1G025300.1	Pp01	1748033	1748954	-	1	Fbox	FBOX	4	44	41	6.80419e-07	SMART
Prupe.1G025400	Prupe.1G025400.1	Pp01	1750069	1752246	-	3	Fbox	FBOX	4	44	41	2.87302e-05	SMART
Prupe.1G050500	Prupe.1G050500.1	Pp01	3532323	3533523	+	3	Fbox	FBOX	7	46	40	0.00029	SMART
Prupe.1G066100	Prupe.1G066100.1	Pp01	4716334	4717962	+	1	Fbox	FBOX	26	66	41	2.8e-07	SMART
Prupe.1G066200	Prupe.1G066200.1	Pp01	4719103	4720422	+	2	Fbox	FBOX	24	63	40	0.00394141	SMART	visible|OK
Prupe.1G066300	Prupe.1G066300.1	Pp01	4744698	4745904	-	1	Fbox	FBOX	5	65	61	7.5e-07	PFAM
Prupe.1G066400	Prupe.1G066400.1	Pp01	4750421	4751935	+	1	Fbox	FBOX	22	60	39	0.0630625	SMART
Prupe.1G082600	Prupe.1G082600.2	Pp01	6127560	6135802	+	3	Fbox	FBOX	214	255	42	0.0001	SMART
Prupe.1G112700	Prupe.1G112700.1	Pp01	8982863	8984134	+	1	Fbox	FBOX	9	49	41	1.87941e-09	SMART
Prupe.1G146800	Prupe.1G146800.1	Pp01	11545527	11548454	-	5	Fbox	FBOX	1	36	36	2e-07	PFAM
Prupe.1G146900	Prupe.1G146900.1	Pp01	11550553	11552857	-	2	Fbox	FBOX	43	83	41	2.7e-09	SMART
Prupe.1G147000	Prupe.1G147000.1	Pp01	11553640	11556204	-	3	Fbox	FBOX	46	86	41	1.5e-09	SMART
Prupe.1G147100	Prupe.1G147100.1	Pp01	11558726	11561806	-	3	Fbox	FBOX	9	49	41	1.9e-10	SMART
Prupe.1G147200	Prupe.1G147200.1	Pp01	11563038	11565796	-	3	Fbox	FBOX	43	83	41	6.3e-05	SMART
Prupe.1G147900	Prupe.1G147900.2	Pp01	11606479	11611048	-	9	Fbox	FBOX	11	52	42	0.00038	SMART
Prupe.1G157100	Prupe.1G157100.2	Pp01	12461818	12463008	+	3	Fbox	FBOX	14	54	41	1.6e-08	PFAM
Prupe.1G157200	Prupe.1G157200.1	Pp01	12470712	12473080	+	4	Fbox	FBOX	45	93	49	0.00021	PFAM
Prupe.1G167600	Prupe.1G167600.1	Pp01	13649999	13651106	-	1	Fbox	FBOX	37	77	41	1.8e-10	SMART
Prupe.1G167800	Prupe.1G167800.1	Pp01	13657275	13658394	+	2	Fbox	FBOX	39	79	41	1.26971e-06	SMART
Prupe.1G167900	Prupe.1G167900.1	Pp01	13664421	13665408	-	1	Fbox	FBOX	40	80	41	0.000107225	SMART
Prupe.1G168000	Prupe.1G168000.1	Pp01	13678223	13680388	-	2	Fbox	FBOX	35	75	41	2.6e-09	SMART
Prupe.1G168100	Prupe.1G168100.1	Pp01	13690423	13692541	-	2	Fbox	FBOX	35	75	41	0.00970488	SMART
Prupe.1G169600	Prupe.1G169600.1	Pp01	13900642	13903179	+	4	Fbox	FBOX	36	76	41	2.7e-08	SMART
Prupe.1G169800	Prupe.1G169800.1	Pp01	13952765	13953989	-	1	Fbox	FBOX	33	73	41	1.7e-08	SMART
Prupe.1G169900	Prupe.1G169900.1	Pp01	13955426	13956573	-	4	Fbox	FBOX	23	63	41	5.8e-08	SMART
Prupe.1G170000	Prupe.1G170000.1	Pp01	13991364	13992617	-	1	Fbox	FBOX	35	75	41	1.1e-08	SMART
Prupe.1G170100	Prupe.1G170100.2	Pp01	14006947	14009135	-	3	Fbox	FBOX	26	66	41	5.2e-09	SMART
Prupe.1G172200	Prupe.1G172200.1	Pp01	14394759	14395955	+	2	Fbox	FBOX	12	52	41	8.84275e-06	SMART
Prupe.1G172300	Prupe.1G172300.1	Pp01	14400967	14402172	+	2	Fbox	FBOX	12	52	41	8.84275e-06	SMART
Prupe.1G187600	Prupe.1G187600.1	Pp01	17182700	17183724	-	1	Fbox	FBOX	35	75	41	6.3e-05	SMART
Prupe.1G188300	Prupe.1G188300.1	Pp01	17236743	17239897	-	4	Fbox	FBOX	22	62	41	1.8e-11	SMART
Prupe.1G197800	Prupe.1G197800.1	Pp01	18929567	18937189	-	5	Fbox	FBOX	5	49	45	0.00023	PFAM
Prupe.1G224600	Prupe.1G224600.1	Pp01	23850099	23854797	-	2	Fbox	FBOX	131	171	41	3.7e-08	SMART
Prupe.1G228600	Prupe.1G228600.1	Pp01	24158498	24161722	+	4	Fbox	FBOX	52	92	41	0.000428899	SMART
Prupe.1G249900	Prupe.1G249900.1	Pp01	26216784	26218121	-	1	Fbox	FBOX	22	62	41	0.00242622	SMART
Prupe.1G269300	Prupe.1G269300.1	Pp01	27660023	27661315	-	3	Fbox	FBOX	26	64	39	0.00063	PFAM
Prupe.1G285200	Prupe.1G285200.1	Pp01	28637749	28639396	+	4	Fbox	FBOX	59	100	42	0.0512227	SMART
Prupe.1G285300	Prupe.1G285300.1	Pp01	28640717	28642479	+	1	Fbox	FBOX	22	63	42	0.00640283	SMART
Prupe.1G285500	Prupe.1G285500.1	Pp01	28651526	28653145	+	1	Fbox	FBOX	22	63	42	3.9e-07	SMART
Prupe.1G285600	Prupe.1G285600.1	Pp01	28654076	28654712	+	1	Fbox	FBOX	20	64	45	0.00037	PFAM
Prupe.1G286300	Prupe.1G286300.1	Pp01	28680128	28681656	-	2	Fbox	FBOX	22	63	42	0.00044	SMART
Prupe.1G299200	Prupe.1G299200.2	Pp01	29448334	29450935	+	4	Fbox	FBOX	13	53	41	0.0337943	SMART
Prupe.1G300900	Prupe.1G300900.1	Pp01	29575642	29576932	-	1	Fbox	FBOX	12	54	43	0.00054	SMART
Prupe.1G331200	Prupe.1G331200.1	Pp01	31385954	31390015	+	4	Fbox	FBOX	160	208	49	0.00012	PFAM
Prupe.1G333100	Prupe.1G333100.1	Pp01	31536944	31539398	+	2	Fbox	FBOX	82	123	42	9.9e-05	SMART
Prupe.1G353600	Prupe.1G353600.1	Pp01	32882079	32885751	+	8	Fbox	FBOX	79	119	41	1.58713e-07	SMART
Prupe.1G365500	Prupe.1G365500.1	Pp01	33544915	33547672	+	4	Fbox	FBOX	36	76	41	2.8e-07	SMART
Prupe.1G384700	Prupe.1G384700.1	Pp01	34495512	34498260	+	5	Fbox	FBOX	18	57	40	0.00044	PFAM
Prupe.1G401100	Prupe.1G401100.1	Pp01	35414353	35417222	+	2	Fbox	FBOX	33	73	41	1.08867e-05	SMART
Prupe.1G404200	Prupe.1G404200.1	Pp01	35574002	35580945	-	17	Fbox	FBOX	216	256	41	3.9e-09	SMART
Prupe.1G422100	Prupe.1G422100.1	Pp01	36450163	36452713	+	2	Fbox	FBOX	73	113	41	4.6e-06	SMART
Prupe.1G423100	Prupe.1G423100.1	Pp01	36495419	36496932	+	1	Fbox	FBOX	14	54	41	1.3089e-08	SMART
Prupe.1G429300	Prupe.1G429300.1	Pp01	36839634	36842568	+	1	Fbox	FBOX	49	89	41	0.00844859	SMART
Prupe.1G430700	Prupe.1G430700.1	Pp01	36915333	36917455	+	1	Fbox	FBOX	49	94	46	7.2e-06	PFAM
Prupe.1G459700	Prupe.1G459700.1	Pp01	38472810	38475365	-	1	Fbox	FBOX	35	75	41	3.4e-06	SMART
Prupe.1G480700	Prupe.1G480700.3	Pp01	40147448	40150863	+	3	Fbox	FBOX	65	105	41	5.7e-07	SMART
Prupe.1G494700	Prupe.1G494700.1	Pp01	41092606	41097637	+	11	Fbox	FBOX	118	158	41	2.3e-12	SMART
Prupe.1G496300	Prupe.1G496300.1	Pp01	41150119	41150849	-	1	Fbox	FBOX	34	80	47	0.00065	PFAM
Prupe.1G509300	Prupe.1G509300.2	Pp01	41973759	41982000	+	4	Fbox	FBOX	78	118	41	1.8e-07	SMART
Prupe.1G509700	Prupe.1G509700.1	Pp01	41998685	42001846	+	3	Fbox	FBOX	158	198	41	5e-07	SMART
Prupe.1G510200	Prupe.1G510200.2	Pp01	42026337	42029123	-	2	Fbox	FBOX	46	86	41	1.76855e-05	SMART
Prupe.1G510700	Prupe.1G510700.2	Pp01	42046297	42049488	-	4	Fbox	FBOX	150	190	41	8.2e-05	SMART
Prupe.1G512600	Prupe.1G512600.1	Pp01	42195521	42199522	+	3	Fbox	FBOX	163	203	41	2.9e-05	SMART
Prupe.1G514000	Prupe.1G514000.1	Pp01	42314343	42316662	+	1	Fbox	FBOX	7	48	42	2.2e-06	SMART
Prupe.1G521300	Prupe.1G521300.1	Pp01	42752704	42762082	+	16	Fbox	FBOX	25	65	41	0.000348374	SMART
Prupe.1G551800	Prupe.1G551800.1	Pp01	45112083	45116288	+	4	Fbox	FBOX	28	67	40	0.00037	SMART
Prupe.1G556700	Prupe.1G556700.2	Pp01	45448030	45451091	-	2	Fbox	FBOX	40	80	41	9.6e-05	SMART
Prupe.1G558500	Prupe.1G558500.2	Pp01	45584337	45588313	+	2	Fbox	FBOX	46	86	41	4.06306e-05	SMART
Prupe.2G024000	Prupe.2G024000.1	Pp02	2386806	2392264	+	9	Fbox	FBOX	27	67	41	4.66723e-05	SMART
Prupe.2G034500	Prupe.2G034500.2	Pp02	3715665	3722386	+	9	Fbox	FBOX	271	311	41	0.00023	SMART
Prupe.2G052100	Prupe.2G052100.1	Pp02	6041215	6046797	+	3	Fbox	FBOX	30	69	40	0.00013	SMART
Prupe.2G095600	Prupe.2G095600.1	Pp02	15065688	15066471	-	2	Fbox	FBOX	14	53	40	6.80419e-07	SMART
Prupe.2G095700	Prupe.2G095700.1	Pp02	15084922	15085642	-	1	Fbox	FBOX	4	43	40	0.0194098	SMART
Prupe.2G095800	Prupe.2G095800.1	Pp02	15086443	15087877	-	1	Fbox	FBOX	23	62	40	0.000919365	SMART
Prupe.2G095900	Prupe.2G095900.1	Pp02	15107793	15109381	-	2	Fbox	FBOX	4	44	41	0.00343119	SMART
Prupe.2G096000	Prupe.2G096000.1	Pp02	15120027	15121827	-	2	Fbox	FBOX	23	63	41	1.2e-06	SMART
Prupe.2G120700	Prupe.2G120700.1	Pp02	17816945	17818467	-	2	Fbox	FBOX	4	44	41	1.4e-11	SMART
Prupe.2G127900	Prupe.2G127900.1	Pp02	18509170	18520635	+	12	Fbox	FBOX	43	83	41	1.65012e-05	SMART
Prupe.2G156300	Prupe.2G156300.1	Pp02	20976884	20981738	-	6	Fbox	FBOX	30	71	42	0.000746757	SMART
Prupe.2G163500	Prupe.2G163500.1	Pp02	21367726	21369271	+	1	Fbox	FBOX	19	59	41	4.2e-10	SMART
Prupe.2G169600	Prupe.2G169600.2	Pp02	21701411	21704215	-	3	Fbox	FBOX	25	64	40	0.0181099	SMART
Prupe.2G181900	Prupe.2G181900.2	Pp02	22462518	22465897	+	2	Fbox	FBOX	45	85	41	1.03824e-11	SMART
Prupe.2G209200	Prupe.2G209200.1	Pp02	24225639	24226896	-	1	Fbox	FBOX	5	45	41	0.0157656	SMART
Prupe.2G255600	Prupe.2G255600.1	Pp02	26791832	26794294	+	3	Fbox	FBOX	23	63	41	7.4e-09	SMART
Prupe.2G255800	Prupe.2G255800.1	Pp02	26797030	26803587	+	14	Fbox	FBOX	1051	1091	41	7.4e-09	SMART
Prupe.2G264700	Prupe.2G264700.1	Pp02	27205591	27207883	-	1	Fbox	FBOX	45	85	41	2e-12	SMART
Prupe.2G278400	Prupe.2G278400.1	Pp02	27889543	27892576	-	2	Fbox	FBOX	12	51	40	1.5e-05	SMART
Prupe.2G278600	Prupe.2G278600.6	Pp02	27896145	27900546	-	3	Fbox	FBOX	12	51	40	3.6e-06	SMART
Prupe.2G290600	Prupe.2G290600.1	Pp02	28458521	28460205	-	3	Fbox	FBOX	31	70	40	1.3e-05	SMART
Prupe.2G303600	Prupe.2G303600.2	Pp02	29020027	29023223	-	6	Fbox	FBOX	118	158	41	2.6e-09	SMART
Prupe.3G013300	Prupe.3G013300.1	Pp03	943550	945493	+	2	Fbox	FBOX	22	62	41	7e-14	SMART
Prupe.3G013500	Prupe.3G013500.1	Pp03	950523	951920	+	1	Fbox	FBOX	20	60	41	3.1e-10	SMART
Prupe.3G023100	Prupe.3G023100.1	Pp03	1701279	1709644	+	5	Fbox	FBOX	5	49	45	0.00015	PFAM
Prupe.3G047300	Prupe.3G047300.1	Pp03	3361565	3363352	+	2	Fbox	FBOX	12	51	40	2.87302e-05	SMART
Prupe.3G047400	Prupe.3G047400.1	Pp03	3365322	3366756	+	3	Fbox	FBOX	38	77	40	1.8e-07	SMART
Prupe.3G053600	Prupe.3G053600.1	Pp03	3771358	3774778	-	4	Fbox	FBOX	84	125	42	0.00052	SMART
Prupe.3G054700	Prupe.3G054700.1	Pp03	3848210	3849017	-	1	Fbox	FBOX	44	86	43	6.1e-07	SMART
Prupe.3G059500	Prupe.3G059500.1	Pp03	4220872	4223329	-	2	Fbox	FBOX	6	46	41	2.1e-07	SMART
Prupe.3G059600	Prupe.3G059600.1	Pp03	4224248	4225451	-	1	Fbox	FBOX	25	65	41	5.8e-06	SMART
Prupe.3G081200	Prupe.3G081200.1	Pp03	6034724	6036503	+	1	Fbox	FBOX	59	97	39	6.4e-06	PFAM
Prupe.3G094100	Prupe.3G094100.1	Pp03	7050167	7051235	+	1	Fbox	FBOX	4	44	41	2.91702e-06	SMART
Prupe.3G094200	Prupe.3G094200.1	Pp03	7058839	7061278	+	3	Fbox	FBOX	4	46	43	1.89548e-05	SMART
Prupe.3G110000	Prupe.3G110000.3	Pp03	8974470	8977715	-	3	Fbox	FBOX	3	43	41	0.000746757	SMART
Prupe.3G110400	Prupe.3G110400.1	Pp03	9076036	9077171	+	1	Fbox	FBOX	5	45	41	5.39718e-10	SMART
Prupe.3G110600	Prupe.3G110600.1	Pp03	9152785	9153950	+	1	Fbox	FBOX	5	45	41	8.76775e-10	SMART
Prupe.3G111700	Prupe.3G111700.1	Pp03	9318816	9323101	+	3	Fbox	FBOX	34	74	41	1.7e-08	SMART
Prupe.3G112000	Prupe.3G112000.1	Pp03	9339828	9341879	+	2	Fbox	FBOX	8	48	41	1.2e-06	SMART
Prupe.3G112200	Prupe.3G112200.1	Pp03	9357187	9359631	+	3	Fbox	FBOX	47	87	41	5.9e-06	SMART
Prupe.3G112400	Prupe.3G112400.2	Pp03	9389921	9392752	+	3	Fbox	FBOX	31	71	41	4.9e-08	SMART
Prupe.3G136800	Prupe.3G136800.1	Pp03	14406347	14411974	-	6	Fbox	FBOX	75	115	41	1.3e-06	SMART
Prupe.3G191300	Prupe.3G191300.3	Pp03	20392906	20395735	-	3	Fbox	FBOX	26	64	39	1.45851e-06	SMART
Prupe.3G200200	Prupe.3G200200.1	Pp03	20916951	20918052	+	1	Fbox	FBOX	24	62	39	0.00130018	SMART
Prupe.3G223900	Prupe.3G223900.2	Pp03	22362685	22366142	+	3	Fbox	FBOX	12	51	40	2.1e-05	SMART
Prupe.3G224300	Prupe.3G224300.1	Pp03	22377947	22379462	+	3	Fbox	FBOX	25	58	34	3.2e-05	PFAM
Prupe.3G224500	Prupe.3G224500.1	Pp03	22394145	22396418	+	3	Fbox	FBOX	29	69	41	1.2e-10	SMART
Prupe.3G224600	Prupe.3G224600.1	Pp03	22400617	22402273	+	4	Fbox	FBOX	29	69	41	5e-07	SMART
Prupe.3G224700	Prupe.3G224700.1	Pp03	22402899	22405101	+	3	Fbox	FBOX	43	84	42	0.000373378	SMART
Prupe.3G231800	Prupe.3G231800.1	Pp03	22875102	22877161	-	2	Fbox	FBOX	77	117	41	6e-06	SMART
Prupe.3G238400	Prupe.3G238400.1	Pp03	23327776	23329162	-	1	Fbox	FBOX	30	70	41	7.40424e-08	SMART
Prupe.3G239100	Prupe.3G239100.1	Pp03	23355678	23357699	+	1	Fbox	FBOX	114	154	41	1.1e-06	SMART
Prupe.3G245000	Prupe.3G245000.3	Pp03	23679561	23682016	-	5	Fbox	FBOX	13	53	41	0.0388195	SMART
Prupe.3G246100	Prupe.3G246100.1	Pp03	23746258	23747796	-	2	Fbox	FBOX	47	87	41	0.00242622	SMART
Prupe.3G247500	Prupe.3G247500.2	Pp03	23826885	23829385	+	3	Fbox	FBOX	98	138	41	9.54096e-11	SMART
Prupe.3G291200	Prupe.3G291200.1	Pp03	26106669	26108154	+	2	Fbox	FBOX	26	65	40	5.2e-08	SMART
Prupe.3G291600	Prupe.3G291600.1	Pp03	26135553	26137153	-	1	Fbox	FBOX	4	35	32	0.00016	PFAM
Prupe.3G300300	Prupe.3G300300.2	Pp03	26537615	26541664	+	3	Fbox	FBOX	206	246	41	7.3e-05	SMART
Prupe.3G311800	Prupe.3G311800.1	Pp03	27033270	27037125	-	3	Fbox	FBOX	4	45	42	5.83404e-06	SMART
Prupe.4G009600	Prupe.4G009600.8	Pp04	471292	475325	+	4	Fbox	FBOX	21	61	41	0.011148	SMART
Prupe.4G034700	Prupe.4G034700.1	Pp04	1615743	1617062	+	3	Fbox	FBOX	7	47	41	3.2e-07	SMART
Prupe.4G052100	Prupe.4G052100.1	Pp04	2509933	2511944	-	3	Fbox	FBOX	8	48	41	3.70212e-08	SMART
Prupe.4G053600	Prupe.4G053600.1	Pp04	2592305	2593958	+	1	Fbox	FBOX	51	91	41	2.17734e-05	SMART
Prupe.4G081700	Prupe.4G081700.3	Pp04	3978734	3981035	-	3	Fbox	FBOX	56	96	41	0.000528037	SMART
Prupe.4G087800	Prupe.4G087800.1	Pp04	4305662	4307054	+	2	Fbox	FBOX	29	76	48	4.8e-05	PFAM
Prupe.4G087900	Prupe.4G087900.1	Pp04	4307872	4309838	+	3	Fbox	FBOX	34	82	49	0.00016	PFAM
Prupe.4G112200	Prupe.4G112200.1	Pp04	5939861	5942299	-	4	Fbox	FBOX	245	285	41	1.8e-11	SMART
Prupe.4G117600	Prupe.4G117600.1	Pp04	6367755	6369075	-	1	Fbox	FBOX	47	87	41	3.35077e-06	SMART
Prupe.4G117800	Prupe.4G117800.1	Pp04	6384545	6385865	-	1	Fbox	FBOX	47	87	41	1.25055e-05	SMART
Prupe.4G130000	Prupe.4G130000.1	Pp04	7165417	7167100	+	2	Fbox	FBOX	25	65	41	8.1e-11	SMART
Prupe.4G140100	Prupe.4G140100.1	Pp04	7826974	7829793	-	3	Fbox	FBOX	97	137	41	8.6e-07	SMART
Prupe.4G150700	Prupe.4G150700.1	Pp04	8621169	8629238	-	2	Fbox	FBOX	23	63	41	2.9e-08	SMART
Prupe.4G150900	Prupe.4G150900.1	Pp04	8630237	8632856	-	4	Fbox	FBOX	19	59	41	2.12631e-08	SMART
Prupe.4G151000	Prupe.4G151000.1	Pp04	8635375	8638327	-	3	Fbox	FBOX	19	59	41	1.6e-09	SMART
Prupe.4G151100	Prupe.4G151100.1	Pp04	8640468	8642998	-	3	Fbox	FBOX	23	63	41	5.4e-09	SMART
Prupe.4G156000	Prupe.4G156000.1	Pp04	8944005	8945130	-	3	Fbox	FBOX	5	45	41	1.63612e-09	SMART
Prupe.4G158700	Prupe.4G158700.1	Pp04	9101636	9103567	-	3	Fbox	FBOX	27	66	40	4.5e-05	SMART
Prupe.4G158800	Prupe.4G158800.1	Pp04	9104743	9107679	-	4	Fbox	FBOX	114	155	42	5e-07	SMART
Prupe.4G158900	Prupe.4G158900.1	Pp04	9108407	9111194	-	4	Fbox	FBOX	22	67	46	0.0016	PFAM
Prupe.4G159000	Prupe.4G159000.1	Pp04	9113212	9113917	-	1	Fbox	FBOX	27	67	41	1.1e-05	SMART
Prupe.4G160900	Prupe.4G160900.1	Pp04	9228177	9230816	-	4	Fbox	FBOX	20	60	41	5e-06	SMART
Prupe.4G161000	Prupe.4G161000.1	Pp04	9231197	9233295	-	3	Fbox	FBOX	14	54	41	9.6e-06	SMART
Prupe.4G161200	Prupe.4G161200.1	Pp04	9236031	9239054	-	4	Fbox	FBOX	14	60	47	0.00011	PFAM
Prupe.4G161300	Prupe.4G161300.1	Pp04	9240980	9242891	-	3	Fbox	FBOX	19	58	40	3.2e-06	SMART
Prupe.4G164400	Prupe.4G164400.1	Pp04	9551862	9555531	+	4	Fbox	FBOX	55	109	55	1.2e-06	PFAM
Prupe.4G183700	Prupe.4G183700.1	Pp04	10882665	10885574	-	3	Fbox	FBOX	32	71	40	7e-07	SMART
Prupe.4G203700	Prupe.4G203700.2	Pp04	12674513	12680140	+	4	Fbox	FBOX	25	65	41	4.3e-06	SMART
Prupe.4G208200	Prupe.4G208200.1	Pp04	12965407	12968159	+	3	Fbox	FBOX	2	42	41	1e-06	PFAM
Prupe.4G210300	Prupe.4G210300.6	Pp04	13115556	13118691	+	3	Fbox	FBOX	5	45	41	6.9e-11	SMART
Prupe.4G219800	Prupe.4G219800.1	Pp04	13812514	13813988	+	1	Fbox	FBOX	27	67	41	3.5e-09	SMART
Prupe.4G219900	Prupe.4G219900.1	Pp04	13815609	13816743	+	1	Fbox	FBOX	14	55	42	6.5e-10	SMART
Prupe.4G220100	Prupe.4G220100.1	Pp04	13821096	13823211	+	3	Fbox	FBOX	57	97	41	1.1e-12	SMART
Prupe.4G221400	Prupe.4G221400.1	Pp04	13905044	13907776	+	3	Fbox	FBOX	23	63	41	1.7e-08	SMART
Prupe.4G221500	Prupe.4G221500.1	Pp04	13909829	13910848	+	2	Fbox	FBOX	19	59	41	1.9e-10	SMART
Prupe.4G222200	Prupe.4G222200.1	Pp04	13949089	13950633	+	1	Fbox	FBOX	16	56	41	2.12631e-08	SMART
Prupe.4G236300	Prupe.4G236300.1	Pp04	15304244	15304544	-	1	Fbox	FBOX	6	46	41	4.4e-06	SMART
Prupe.4G236400	Prupe.4G236400.1	Pp04	15308131	15309660	-	2	Fbox	FBOX	6	46	41	1.2e-11	SMART
Prupe.4G237500	Prupe.4G237500.1	Pp04	15505901	15510507	-	2	Fbox	FBOX	29	68	40	2.12631e-08	SMART
Prupe.4G262500	Prupe.4G262500.2	Pp04	19097349	19100947	-	6	Fbox	FBOX	95	135	41	9.47742e-06	SMART
Prupe.5G009000	Prupe.5G009000.4	Pp05	932435	935768	+	2	Fbox	FBOX	139	179	41	2.53941e-06	SMART
Prupe.5G021800	Prupe.5G021800.1	Pp05	2400542	2402414	-	4	Fbox	FBOX	20	59	40	1.1e-05	SMART
Prupe.5G068800	Prupe.5G068800.1	Pp05	8303912	8305289	-	2	Fbox	FBOX	10	51	42	6.6e-05	SMART
Prupe.5G081800	Prupe.5G081800.1	Pp05	9504563	9507021	-	3	Fbox	FBOX	23	63	41	6.8e-08	SMART
Prupe.5G081900	Prupe.5G081900.1	Pp05	9507892	9510565	-	3	Fbox	FBOX	73	113	41	9.4e-11	SMART
Prupe.5G091600	Prupe.5G091600.1	Pp05	10220438	10223389	-	3	Fbox	FBOX	27	67	41	0.0208029	SMART
Prupe.5G149200	Prupe.5G149200.1	Pp05	13597054	13601259	+	10	Fbox	FBOX	31	71	41	2e-07	SMART
Prupe.5G213700	Prupe.5G213700.1	Pp05	16871823	16874762	+	4	Fbox	FBOX	25	66	42	1.5e-07	SMART
Prupe.6G006200	Prupe.6G006200.1	Pp06	544254	545838	-	1	Fbox	FBOX	59	99	41	2.7e-08	SMART
Prupe.6G023100	Prupe.6G023100.1	Pp06	1874277	1875726	+	2	Fbox	FBOX	33	73	41	6.2e-05	SMART
Prupe.6G034100	Prupe.6G034100.1	Pp06	2577877	2582756	-	12	Fbox	FBOX	46	86	41	4.2e-09	SMART
Prupe.6G075500	Prupe.6G075500.1	Pp06	5182934	5184083	-	1	Fbox	FBOX	6	47	42	4.9e-06	SMART
Prupe.6G093100	Prupe.6G093100.1	Pp06	6415399	6416873	-	1	Fbox	FBOX	7	48	42	6.7e-06	SMART
Prupe.6G096300	Prupe.6G096300.2	Pp06	6667561	6670038	+	3	Fbox	FBOX	23	63	41	9.4e-08	SMART
Prupe.6G125500	Prupe.6G125500.1	Pp06	9607995	9610134	+	2	Fbox	FBOX	36	76	41	1.2e-10	SMART
Prupe.6G129400	Prupe.6G129400.1	Pp06	10031978	10033264	-	3	Fbox	FBOX	4	45	42	8.25058e-06	SMART
Prupe.6G145000	Prupe.6G145000.1	Pp06	11851477	11852647	+	3	Fbox	FBOX	4	44	41	4.3e-09	SMART
Prupe.6G152700	Prupe.6G152700.1	Pp06	13276057	13278827	+	2	Fbox	FBOX	94	134	41	5.00221e-05	SMART
Prupe.6G154200	Prupe.6G154200.1	Pp06	13425133	13425912	-	2	Fbox	FBOX	1	35	35	2.9e-05	PFAM
Prupe.6G172900	Prupe.6G172900.2	Pp06	17769142	17772424	-	3	Fbox	FBOX	22	61	40	0.0157656	SMART
Prupe.6G178100	Prupe.6G178100.1	Pp06	18311182	18314027	-	2	Fbox	FBOX	22	62	41	4.6e-05	SMART
Prupe.6G184200	Prupe.6G184200.1	Pp06	19247266	19249172	+	1	Fbox	FBOX	14	55	42	2.2e-05	SMART
Prupe.6G214600	Prupe.6G214600.1	Pp06	22249415	22252307	-	3	Fbox	FBOX	17	57	41	4.4e-11	SMART
Prupe.6G214700	Prupe.6G214700.1	Pp06	22253344	22257011	-	2	Fbox	FBOX	17	56	40	3.4e-12	SMART
Prupe.6G214900	Prupe.6G214900.1	Pp06	22265864	22266977	-	1	Fbox	FBOX	6	46	41	1.04712e-07	SMART
Prupe.6G249000	Prupe.6G249000.3	Pp06	24469804	24472545	+	5	Fbox	FBOX	61	101	41	0.00026	SMART
Prupe.6G256100	Prupe.6G256100.1	Pp06	24903404	24905415	+	1	Fbox	FBOX	36	76	41	4.81129e-07	SMART
Prupe.6G287700	Prupe.6G287700.1	Pp06	26596970	26598245	-	1	Fbox	FBOX	22	62	41	4.62765e-09	SMART
Prupe.6G294100	Prupe.6G294100.1	Pp06	26997676	26999408	+	6	Fbox	FBOX	4	45	42	0.000565936	SMART
Prupe.6G311500	Prupe.6G311500.1	Pp06	27906218	27908449	+	3	Fbox	FBOX	31	71	41	1.5e-06	SMART
Prupe.6G311700	Prupe.6G311700.1	Pp06	27926338	27927454	+	2	Fbox	FBOX	31	71	41	0.00021445	SMART
Prupe.6G316700	Prupe.6G316700.1	Pp06	28182719	28184602	-	3	Fbox	FBOX	4	46	43	4.1e-05	PFAM
Prupe.6G318300	Prupe.6G318300.1	Pp06	28262985	28265114	+	1	Fbox	FBOX	7	47	41	3.84903e-06	SMART
Prupe.6G319000	Prupe.6G319000.1	Pp06	28283750	28285978	-	3	Fbox	FBOX	1	41	41	1.8e-07	SMART
Prupe.6G319100	Prupe.6G319100.1	Pp06	28286999	28289340	+	3	Fbox	FBOX	9	46	38	0.00088	PFAM
Prupe.6G319800	Prupe.6G319800.1	Pp06	28334353	28336062	+	2	Fbox	FBOX	7	47	41	1.4e-08	SMART
Prupe.6G320600	Prupe.6G320600.1	Pp06	28376469	28377648	-	1	Fbox	FBOX	1	41	41	7.12163e-10	SMART	visible|OK	MPEEMVVQILSRLPPKSLMRFRCVHKSWYNFINDPNFVDVH
Prupe.6G324800	Prupe.6G324800.1	Pp06	28609863	28611293	-	2	Fbox	FBOX	44	84	41	0.00065009	SMART
Prupe.6G347200	Prupe.6G347200.1	Pp06	29723599	29727372	-	2	Fbox	FBOX	15	55	41	1.43651e-05	SMART
Prupe.6G354300	Prupe.6G354300.1	Pp06	30123568	30125669	+	4	Fbox	FBOX	64	105	42	3.9e-06	SMART
Prupe.6G354500	Prupe.6G354500.1	Pp06	30128856	30131171	+	3	Fbox	FBOX	30	70	41	3.4e-05	SMART
Prupe.6G354600	Prupe.6G354600.1	Pp06	30132707	30133672	+	1	Fbox	FBOX	10	50	41	0.000229841	SMART
Prupe.6G356300	Prupe.6G356300.1	Pp06	30233169	30235355	+	3	Fbox	FBOX	46	86	41	5.6e-06	SMART
Prupe.7G008100	Prupe.7G008100.1	Pp07	1149231	1151857	-	3	Fbox	FBOX	11	51	41	5.6e-07	SMART
Prupe.7G034300	Prupe.7G034300.1	Pp07	6369039	6372740	+	5	Fbox	FBOX	90	130	41	0.000492676	SMART
Prupe.7G049500	Prupe.7G049500.1	Pp07	8634535	8635279	-	1	Fbox	FBOX	2	42	41	0.0017156	SMART
Prupe.7G069200	Prupe.7G069200.1	Pp07	10732619	10735501	-	4	Fbox	FBOX	38	81	44	2.1e-06	PFAM
Prupe.7G085300	Prupe.7G085300.1	Pp07	12032264	12033951	+	1	Fbox	FBOX	10	50	41	0.000162522	SMART
Prupe.7G104800	Prupe.7G104800.1	Pp07	13377175	13378974	-	2	Fbox	FBOX	25	65	41	0.00452749	SMART
Prupe.7G104900	Prupe.7G104900.1	Pp07	13383072	13384143	-	1	Fbox	FBOX	26	61	36	1.6e-05	PFAM
Prupe.7G107300	Prupe.7G107300.1	Pp07	13580502	13582120	-	2	Fbox	FBOX	31	71	41	0.000528037	SMART
Prupe.7G108600	Prupe.7G108600.6	Pp07	13694790	13698277	-	5	Fbox	FBOX	25	60	36	0.00019	PFAM
Prupe.7G108700	Prupe.7G108700.1	Pp07	13700477	13701572	-	1	Fbox	FBOX	31	71	41	0.00013	SMART
Prupe.7G109000	Prupe.7G109000.1	Pp07	13713009	13715551	-	2	Fbox	FBOX	38	78	41	1.6e-06	SMART
Prupe.7G111200	Prupe.7G111200.4	Pp07	13822209	13824746	+	2	Fbox	FBOX	4	45	42	2.06264e-06	SMART
Prupe.7G121000	Prupe.7G121000.1	Pp07	14428431	14431463	+	3	Fbox	FBOX	24	64	41	0.00970488	SMART
Prupe.7G131100	Prupe.7G131100.4	Pp07	15039156	15042334	-	3	Fbox	FBOX	10	50	41	0.00018	SMART
Prupe.7G151200	Prupe.7G151200.2	Pp07	16227551	16229445	+	2	Fbox	FBOX	32	70	39	4.2e-05	SMART
Prupe.7G177000	Prupe.7G177000.1	Pp07	17529681	17530878	-	1	Fbox	FBOX	14	55	42	0.000151639	SMART
Prupe.7G177400	Prupe.7G177400.2	Pp07	17549368	17551523	-	2	Fbox	FBOX	12	51	40	0.00043	SMART
Prupe.7G182200	Prupe.7G182200.1	Pp07	17745977	17747649	+	2	Fbox	FBOX	53	92	40	3.2e-05	SMART
Prupe.7G195100	Prupe.7G195100.1	Pp07	18505702	18507848	+	3	Fbox	FBOX	71	111	41	2.8e-05	SMART
Prupe.7G202900	Prupe.7G202900.1	Pp07	18846097	18848737	-	4	Fbox	FBOX	8	49	42	0.00042	SMART
Prupe.7G244300	Prupe.7G244300.1	Pp07	20880001	20883360	+	2	Fbox	FBOX	67	108	42	4.3e-07	SMART
Prupe.7G247200	Prupe.7G247200.1	Pp07	20998396	21000802	-	4	Fbox	FBOX	42	82	41	8.8e-06	SMART
Prupe.7G269000	Prupe.7G269000.3	Pp07	22116497	22119243	-	3	Fbox	FBOX	66	106	41	1.7e-09	SMART
Prupe.8G003300	Prupe.8G003300.1	Pp08	285932	287098	-	2	Fbox	FBOX	6	46	41	1.9e-08	SMART
Prupe.8G025000	Prupe.8G025000.2	Pp08	2284398	2289444	-	2	Fbox	FBOX	4	44	41	0.000151639	SMART
Prupe.8G038200	Prupe.8G038200.1	Pp08	3743058	3744308	-	3	Fbox	FBOX	8	48	41	1.2e-05	SMART
Prupe.8G042400	Prupe.8G042400.2	Pp08	4419653	4422259	-	4	Fbox	FBOX	24	64	41	4.7e-10	SMART
Prupe.8G061400	Prupe.8G061400.1	Pp08	8814135	8815775	+	1	Fbox	FBOX	29	69	41	1.56319e-06	SMART
Prupe.8G110700	Prupe.8G110700.1	Pp08	14041626	14042997	-	1	Fbox	FBOX	7	46	40	3.7e-05	SMART
Prupe.8G124600	Prupe.8G124600.1	Pp08	14994517	14995713	-	3	Fbox	FBOX	13	57	45	0.00053	PFAM
Prupe.8G124700	Prupe.8G124700.2	Pp08	14997041	14999220	-	3	Fbox	FBOX	32	72	41	1.6e-05	SMART
Prupe.8G124900	Prupe.8G124900.1	Pp08	15001531	15003045	+	2	Fbox	FBOX	39	79	41	5e-05	SMART
Prupe.8G148700	Prupe.8G148700.1	Pp08	16313763	16315768	+	4	Fbox	FBOX	28	68	41	2.9e-05	SMART
Prupe.8G148900	Prupe.8G148900.2	Pp08	16319651	16322487	+	3	Fbox	FBOX	23	63	41	0.00012	SMART
Prupe.8G149000	Prupe.8G149000.1	Pp08	16322861	16327497	+	8	Fbox	FBOX	372	412	41	1.1e-06	SMART
Prupe.8G150500	Prupe.8G150500.1	Pp08	16387836	16389806	+	1	Fbox	FBOX	345	385	41	7.4e-08	SMART
Prupe.8G159200	Prupe.8G159200.1	Pp08	16846155	16850002	-	6	Fbox	FBOX	97	137	41	1.1e-05	SMART
Prupe.8G172400	Prupe.8G172400.1	Pp08	17599851	17602372	+	2	Fbox	FBOX	7	48	42	1.65012e-05	SMART
Prupe.8G204900	Prupe.8G204900.2	Pp08	19196887	19199442	-	3	Fbox	FBOX	7	47	41	2.91702e-06	SMART
Prupe.8G211600	Prupe.8G211600.1	Pp08	19562260	19563592	-	1	Fbox	FBOX	13	52	40	6.01411e-08	SMART
Prupe.8G211700	Prupe.8G211700.1	Pp08	19564239	19567812	-	2	Fbox	FBOX	19	59	41	3e-09	SMART
Prupe.8G212900	Prupe.8G212900.1	Pp08	19617402	19618723	+	1	Fbox	FBOX	9	49	41	0.000348374	SMART
Prupe.8G232000	Prupe.8G232000.1	Pp08	20634053	20638024	+	11	Fbox	FBOX	139	177	39	0.00037	SMART
Prupe.8G238100	Prupe.8G238100.2	Pp08	20979444	20984025	+	2	Fbox	FBOX	9	49	41	0.0168972	SMART
Prupe.8G252000	Prupe.8G252000.1	Pp08	21636052	21637317	+	1	Fbox	FBOX	29	69	41	1.4e-07	SMART
Prupe.8G253300	Prupe.8G253300.1	Pp08	21689014	21692960	+	3	Fbox	FBOX	8	49	42	6.60046e-05	SMART
Prupe.I001500	Prupe.I001500.1	scaffold_18	2636	3770	+	2	Fbox	FBOX	7	47	41	5.2e-06	SMART
Prupe.1G111600	Prupe.1G111600.2	Pp01	8890082	8904347	-	26	HECT	HECT	580	923		4.18e-131	SMART
Prupe.1G535000	Prupe.1G535000.1	Pp01	43717329	43733490	+	15	HECT	HECT	3318	3661		6.59e-161	SMART
Prupe.4G009700	Prupe.4G009700.2	Pp04	476686	483666	+	4	HECT	HECT	574	833		1.07e-23	SMART
Prupe.6G024400	Prupe.6G024400.1	Pp06	1958496	1974196	+	16	HECT	HECT	3423	3766		9.78e-155	SMART
Prupe.6G241700	Prupe.6G241700.2	Pp06	24009298	24017378	-	17	HECT	HECT	1159	1542		1.04e-99	SMART
Prupe.7G121800	Prupe.7G121800.1	Pp07	14483789	14494599	+	15	HECT	HECT	817	1167		2.5e-111	SMART
Prupe.8G164700	Prupe.8G164700.1	Pp08	17153471	17163654	+	18	HECT	HECT	1495	1896		4.84e-86	SMART
Prupe.1G003200	Prupe.1G003200.4	Pp01	344970	352158	+	9	ringfinger	RING	744	784	41	9.8938e-09	SMART
Prupe.1G006100	Prupe.1G006100.4	Pp01	523521	530423	+	5	ringfinger	RING	51	88	38	1.01313e-05	SMART
Prupe.1G020100	Prupe.1G020100.2	Pp01	1420018	1421306	+	2	ringfinger	RING	107	147	41	1.89056e-05	SMART
Prupe.1G024300	Prupe.1G024300.1	Pp01	1692937	1693387	-	1	ringfinger	RING	99	141	43	6.6e-10	SMART
Prupe.1G028000	Prupe.1G028000.1	Pp01	1962959	1968115	+	8	ringfinger	RING	33	73	41	1.1e-07	SMART
Prupe.1G034800	Prupe.1G034800.1	Pp01	2436593	2443236	-	18	ringfinger	RING	979	1018	40	8.7e-12	SMART
Prupe.1G037600	Prupe.1G037600.1	Pp01	2606962	2608051	-	1	ringfinger	RING	131	172	42	2.23871e-07	SMART
Prupe.1G040200	Prupe.1G040200.1	Pp01	2856522	2861986	+	10	ringfinger	RING	441	479	39	0.00297927	SMART
Prupe.1G069300	Prupe.1G069300.1	Pp01	4930150	4931799	-	2	ringfinger	RING	116	157	42	3.5e-09	SMART
Prupe.1G096100	Prupe.1G096100.1	Pp01	7586827	7588514	-	1	ringfinger	RING	112	153	42	1.33683e-05	SMART
Prupe.1G097100	Prupe.1G097100.1	Pp01	7716079	7718643	-	1	ringfinger	RING	128	169	42	6.23652e-06	SMART
Prupe.1G097200	Prupe.1G097200.3	Pp01	7733937	7740581	+	10	ringfinger	RING	321	370	50	0.0471951	SMART
Prupe.1G124000	Prupe.1G124000.1	Pp01	9770165	9771580	-	1	ringfinger	RING	126	167	42	8.95485e-07	SMART
Prupe.1G134800	Prupe.1G134800.1	Pp01	10645403	10650047	-	7	ringfinger	RING	34	78	45	4.3e-09	SMART
Prupe.1G140100	Prupe.1G140100.3	Pp01	10996240	10998989	-	5	ringfinger	RING	32	72	41	1.4e-10	SMART
Prupe.1G141000	Prupe.1G141000.1	Pp01	11093797	11097201	+	12	ringfinger	RING	153	195	43	1.43278e-05	SMART
Prupe.1G146600	Prupe.1G146600.4	Pp01	11538718	11542893	-	2	ringfinger	RING	876	915	40	0.0360994	SMART
Prupe.1G151600	Prupe.1G151600.2	Pp01	11957001	11961320	+	3	ringfinger	RING	282	320	39	0.000213892	SMART
Prupe.1G153500	Prupe.1G153500.1	Pp01	12097152	12100741	-	8	ringfinger	RING	34	74	41	7.8e-09	SMART
Prupe.1G160800	Prupe.1G160800.1	Pp01	12827012	12830948	+	5	ringfinger	RING	174	211	38	6.58331e-05	SMART
Prupe.1G161000	Prupe.1G161000.1	Pp01	12854533	12858351	+	6	ringfinger	RING	218	255	38	2.9e-06	SMART
Prupe.1G213500	Prupe.1G213500.2	Pp01	22681780	22683596	+	4	ringfinger	RING	179	219	41	1.02864e-06	SMART
Prupe.1G214700	Prupe.1G214700.1	Pp01	22770633	22774954	+	9	ringfinger	RING	526	583	58	9.7e-08	SMART
Prupe.1G214700	Prupe.1G214700.1	Pp01	22770633	22774954	+	9	ringfinger	RING	151	189	39	3.6e-10	SMART
Prupe.1G214700	Prupe.1G214700.1	Pp01	22770633	22774954	+	9	ringfinger	RING	17	62	46	0.037	SMART
Prupe.1G238300	Prupe.1G238300.6	Pp01	25295575	25298129	-	6	ringfinger	RING	213	250	38	5.8e-08	SMART
Prupe.1G238500	Prupe.1G238500.1	Pp01	25314688	25317408	+	5	ringfinger	RING	155	192	38	0.000427785	SMART
Prupe.1G242100	Prupe.1G242100.2	Pp01	25590176	25594062	-	13	ringfinger	RING	402	434	33	0.00018	SMART
Prupe.1G250200	Prupe.1G250200.1	Pp01	26234725	26236500	-	3	ringfinger	RING	295	329	35	0.292009	SMART
Prupe.1G256600	Prupe.1G256600.1	Pp01	26680083	26681908	-	1	ringfinger	RING	159	200	42	5.4e-09	SMART
Prupe.1G270100	Prupe.1G270100.1	Pp01	27749628	27750438	-	3	ringfinger	RING	121	161	41	9.4e-09	SMART
Prupe.1G270300	Prupe.1G270300.1	Pp01	27770349	27770667	-	1	ringfinger	RING	58	98	41	1.91951e-06	SMART
Prupe.1G275700	Prupe.1G275700.1	Pp01	28121404	28122500	+	1	ringfinger	RING	116	156	41	1.1997e-07	SMART
Prupe.1G276800	Prupe.1G276800.1	Pp01	28195515	28198035	-	3	ringfinger	RING	250	308	59	8.6e-05	SMART
Prupe.1G282600	Prupe.1G282600.2	Pp01	28520326	28523690	+	2	ringfinger	RING	45	99	55	3.2e-06	SMART
Prupe.1G290700	Prupe.1G290700.1	Pp01	28932217	28934132	-	5	ringfinger	RING	99	139	41	1.6e-07	SMART
Prupe.1G301000	Prupe.1G301000.1	Pp01	29603877	29605363	-	2	ringfinger	RING	58	99	42	2.8e-08	SMART
Prupe.1G303200	Prupe.1G303200.1	Pp01	29750599	29751044	+	2	ringfinger	RING	30	78	49	0.166327	SMART
Prupe.1G305000	Prupe.1G305000.1	Pp01	29862642	29868553	+	14	ringfinger	RING	419	453	35	0.0002	SMART
Prupe.1G314300	Prupe.1G314300.4	Pp01	30398389	30403570	-	12	ringfinger	RING	701	742	42	7.2e-08	SMART
Prupe.1G319200	Prupe.1G319200.1	Pp01	30645762	30647556	-	1	ringfinger	RING	102	143	42	2.57161e-07	SMART
Prupe.1G347000	Prupe.1G347000.1	Pp01	32431782	32451925	+	13	ringfinger	RING	4728	4761	34	6.58331e-05	SMART
Prupe.1G360300	Prupe.1G360300.1	Pp01	33238154	33238946	-	2	ringfinger	RING	74	115	42	8.35517e-07	SMART
Prupe.1G363700	Prupe.1G363700.1	Pp01	33443906	33445345	-	1	ringfinger	RING	285	325	41	6e-10	SMART
Prupe.1G384000	Prupe.1G384000.1	Pp01	34471292	34473057	+	2	ringfinger	RING	33	73	41	1.2e-10	SMART
Prupe.1G391600	Prupe.1G391600.1	Pp01	34887014	34901463	-	31	ringfinger	RING	54	95	42	0.0014	SMART
Prupe.1G401200	Prupe.1G401200.1	Pp01	35417622	35421996	+	11	ringfinger	RING	237	277	41	5.2e-09	SMART
Prupe.1G423000	Prupe.1G423000.1	Pp01	36493274	36494880	-	3	ringfinger	RING	119	158	40	0.0021	SMART
Prupe.1G427200	Prupe.1G427200.1	Pp01	36729599	36732207	-	8	ringfinger	RING	339	378	40	3.9e-06	SMART
Prupe.1G432700	Prupe.1G432700.1	Pp01	37033240	37038449	+	6	ringfinger	RING	669	709	41	1.2858e-07	SMART
Prupe.1G461100	Prupe.1G461100.14	Pp01	38551079	38555121	-	4	ringfinger	RING	34	110	77	0.0037	SMART
Prupe.1G465000	Prupe.1G465000.1	Pp01	38796077	38799009	-	11	ringfinger	RING	181	223	43	4.79879e-07	SMART
Prupe.1G467000	Prupe.1G467000.3	Pp01	38918976	38923760	-	5	ringfinger	RING	364	404	41	2.75618e-07	SMART
Prupe.1G478600	Prupe.1G478600.1	Pp01	40043877	40051091	+	14	ringfinger	RING	39	84	46	0.130679	SMART
Prupe.1G493000	Prupe.1G493000.1	Pp01	40974388	40975661	+	1	ringfinger	RING	174	214	41	3e-09	SMART
Prupe.1G495200	Prupe.1G495200.1	Pp01	41113073	41115523	+	4	ringfinger	RING	170	210	41	6.89045e-08	SMART
Prupe.1G501100	Prupe.1G501100.1	Pp01	41471274	41473204	-	3	ringfinger	RING	247	287	41	1.2e-10	SMART
Prupe.1G524400	Prupe.1G524400.1	Pp01	42983968	42985589	+	1	ringfinger	RING	163	204	42	6.2e-10	SMART
Prupe.1G524600	Prupe.1G524600.1	Pp01	43002698	43004329	+	1	ringfinger	RING	118	159	42	5.06563e-06	SMART
Prupe.1G537100	Prupe.1G537100.1	Pp01	43874267	43885126	+	19	ringfinger	RING	828	866	39	4.34336e-05	SMART
Prupe.1G540900	Prupe.1G540900.1	Pp01	44195449	44198632	+	2	ringfinger	RING	121	165	45	6.78651e-07	SMART
Prupe.1G553100	Prupe.1G553100.1	Pp01	45177944	45185117	-	5	ringfinger	RING	275	316	42	9.3e-12	SMART
Prupe.1G567500	Prupe.1G567500.2	Pp01	46300276	46301685	+	3	ringfinger	RING	179	219	41	5.3e-09	SMART
Prupe.2G002400	Prupe.2G002400.1	Pp02	317106	320632	+	2	ringfinger	RING	126	166	41	4.9e-08	SMART
Prupe.2G003800	Prupe.2G003800.3	Pp02	402906	405666	+	2	ringfinger	RING	135	175	41	1.6e-08	SMART
Prupe.2G011700	Prupe.2G011700.2	Pp02	1031389	1039094	-	8	ringfinger	RING	214	271	58	7.1e-10	SMART
Prupe.2G012300	Prupe.2G012300.3	Pp02	1059114	1063954	+	8	ringfinger	RING	179	219	41	3e-07	SMART
Prupe.2G013300	Prupe.2G013300.1	Pp02	1187295	1188187	+	1	ringfinger	RING	82	123	42	2.86555e-05	SMART
Prupe.2G014300	Prupe.2G014300.2	Pp02	1260466	1269026	-	15	ringfinger	RING	20	65	46	0.211699	SMART
Prupe.2G025300	Prupe.2G025300.1	Pp02	2516988	2517783	-	1	ringfinger	RING	216	256	41	6.7e-09	SMART
Prupe.2G032500	Prupe.2G032500.5	Pp02	3519901	3525383	+	4	ringfinger	RING	57	92	36	0.68844	SMART
Prupe.2G040800	Prupe.2G040800.1	Pp02	4470652	4483827	-	16	ringfinger	RING	6	51	46	2.05728e-06	SMART
Prupe.2G042900	Prupe.2G042900.1	Pp02	4720090	4724237	-	7	ringfinger	RING	5	45	41	0.0023	SMART
Prupe.2G044600	Prupe.2G044600.1	Pp02	5004120	5005196	+	1	ringfinger	RING	111	152	42	3e-07	SMART
Prupe.2G051700	Prupe.2G051700.1	Pp02	6013966	6020520	+	7	ringfinger	RING	48	82	35	2.02625e-05	SMART
Prupe.2G055300	Prupe.2G055300.2	Pp02	6574945	6577891	+	3	ringfinger	Pfam:zf-RING_2	6	43	38	6.6e-08	PFAM
Prupe.2G073000	Prupe.2G073000.1	Pp02	11034152	11035048	+	1	ringfinger	RING	111	152	42	2.1e-10	SMART
Prupe.2G083700	Prupe.2G083700.1	Pp02	13277516	13282658	-	4	ringfinger	RING	34	76	43	0.0119171	SMART
Prupe.2G085600	Prupe.2G085600.1	Pp02	13542129	13546754	-	11	ringfinger	RING	772	813	42	3.8e-06	SMART
Prupe.2G086200	Prupe.2G086200.1	Pp02	13649271	13654389	-	3	ringfinger	RING	87	128	42	1.8184e-07	SMART
Prupe.2G094100	Prupe.2G094100.1	Pp02	14870147	14871062	+	1	ringfinger	RING	189	229	41	2.954e-07	SMART
Prupe.2G094700	Prupe.2G094700.2	Pp02	14922318	14929140	+	8	ringfinger	RING	815	853	39	0.21745	SMART
Prupe.2G096300	Prupe.2G096300.1	Pp02	15172208	15172913	-	1	ringfinger	RING	169	209	41	3.8e-09	SMART
Prupe.2G096400	Prupe.2G096400.1	Pp02	15174965	15175730	-	1	ringfinger	RING	192	232	41	6.5e-09	SMART
Prupe.2G098800	Prupe.2G098800.1	Pp02	15452991	15454183	-	1	ringfinger	RING	142	183	42	1.2e-09	SMART
Prupe.2G113400	Prupe.2G113400.1	Pp02	17166048	17166711	+	1	ringfinger	RING	66	107	42	2.9e-06	SMART
Prupe.2G116700	Prupe.2G116700.1	Pp02	17482936	17484970	+	1	ringfinger	RING	113	154	42	4.11457e-06	SMART
Prupe.2G122900	Prupe.2G122900.1	Pp02	17938794	17948484	+	19	ringfinger	RING	824	862	39	8.22914e-06	SMART
Prupe.2G123400	Prupe.2G123400.1	Pp02	17977474	17985273	-	17	ringfinger	RING	183	229	47	0.0008	SMART
Prupe.2G123600	Prupe.2G123600.1	Pp02	17988875	17990187	-	1	ringfinger	RING	144	181	38	1.4e-07	SMART
Prupe.2G132200	Prupe.2G132200.1	Pp02	19048078	19053640	-	7	ringfinger	RING	126	209	84	2.17168e-05	SMART
Prupe.2G137600	Prupe.2G137600.1	Pp02	19486600	19487649	+	1	ringfinger	RING	178	218	41	1.7e-07	SMART
Prupe.2G137900	Prupe.2G137900.1	Pp02	19515365	19516270	+	1	ringfinger	RING	180	220	41	4.6e-07	SMART
Prupe.2G141400	Prupe.2G141400.1	Pp02	19765589	19766381	-	1	ringfinger	RING	128	164	37	5e-07	SMART
Prupe.2G154700	Prupe.2G154700.1	Pp02	20834736	20837163	-	3	ringfinger	RING	86	127	42	3.74905e-09	SMART
Prupe.2G157200	Prupe.2G157200.1	Pp02	21049863	21054189	+	5	ringfinger	RING	309	349	41	1.53561e-05	SMART
Prupe.2G174100	Prupe.2G174100.1	Pp02	22021909	22022464	-	1	ringfinger	RING	87	129	43	1.33683e-05	SMART
Prupe.2G177000	Prupe.2G177000.6	Pp02	22216392	22221006	-	11	ringfinger	RING	12	59	48	2.1e-07	SMART
Prupe.2G177100	Prupe.2G177100.2	Pp02	22221607	22225509	-	10	ringfinger	RING	14	61	48	2.39939e-07	SMART
Prupe.2G178600	Prupe.2G178600.1	Pp02	22281278	22282468	+	1	ringfinger	RING	121	162	42	1.1e-08	SMART
Prupe.2G181200	Prupe.2G181200.3	Pp02	22420744	22424333	+	8	ringfinger	RING	222	263	42	1.8e-07	SMART
Prupe.2G187400	Prupe.2G187400.1	Pp02	22801188	22803346	-	2	ringfinger	RING	318	359	42	4.34336e-05	SMART
Prupe.2G189600	Prupe.2G189600.2	Pp02	22913418	22924828	-	14	ringfinger	RING	118	164	47	0.0026	SMART
Prupe.2G207900	Prupe.2G207900.2	Pp02	24142929	24149937	+	13	ringfinger	RING	70	116	47	6.4e-06	SMART
Prupe.2G233100	Prupe.2G233100.1	Pp02	25637675	25638854	+	1	ringfinger	RING	94	135	42	8.2e-09	SMART
Prupe.2G238100	Prupe.2G238100.3	Pp02	25881075	25884776	-	9	ringfinger	RING	213	253	41	7.4981e-09	SMART
Prupe.2G238300	Prupe.2G238300.1	Pp02	25893927	25895803	-	1	ringfinger	RING	195	235	41	5.5e-10	SMART
Prupe.2G252900	Prupe.2G252900.1	Pp02	26651279	26652307	-	1	ringfinger	RING	108	149	42	1.3573e-06	SMART
Prupe.2G263800	Prupe.2G263800.1	Pp02	27158593	27160599	+	1	ringfinger	RING	126	167	42	2.79839e-08	SMART
Prupe.2G265500	Prupe.2G265500.5	Pp02	27229842	27241538	-	20	ringfinger	RING	1089	1138	50	4.5e-08	SMART
Prupe.2G266800	Prupe.2G266800.2	Pp02	27304858	27309041	+	9	ringfinger	RING	410	447	38	1.2858e-07	SMART
Prupe.2G266800	Prupe.2G266800.2	Pp02	27304858	27309041	+	9	ringfinger	RING	410	447	38	1.2858e-07	SMART
Prupe.2G277400	Prupe.2G277400.1	Pp02	27836153	27841643	+	13	ringfinger	RING	338	379	42	2.05728e-06	SMART
Prupe.2G291800	Prupe.2G291800.3	Pp02	28513302	28517936	+	11	ringfinger	RING	319	368	50	0.00967966	SMART
Prupe.2G309900	Prupe.2G309900.1	Pp02	29344525	29352983	+	13	ringfinger	RING	1001	1047	47	0.00052	SMART
Prupe.2G312000	Prupe.2G312000.1	Pp02	29475334	29477881	+	2	ringfinger	RING	352	393	42	1.5e-08	SMART
Prupe.2G319300	Prupe.2G319300.1	Pp02	29805587	29806118	-	1	ringfinger	RING	90	132	43	0.000213892	SMART
Prupe.2G319400	Prupe.2G319400.1	Pp02	29808238	29808763	-	1	ringfinger	RING	88	130	43	4.1e-07	SMART
Prupe.2G325300	Prupe.2G325300.2	Pp02	30067875	30071633	-	7	ringfinger	RING	292	329	38	5.42921e-06	SMART
Prupe.3G030500	Prupe.3G030500.1	Pp03	2275545	2277415	+	1	ringfinger	RING	111	152	42	8.9e-10	SMART
Prupe.3G040200	Prupe.3G040200.1	Pp03	2891845	2894904	+	5	ringfinger	RING	338	377	40	0.0293432	SMART
Prupe.3G043300	Prupe.3G043300.1	Pp03	3071401	3071929	+	1	ringfinger	RING	90	131	42	7.16388e-06	SMART
Prupe.3G064400	Prupe.3G064400.1	Pp03	4596876	4601795	-	8	ringfinger	RING	279	319	41	0.0293432	SMART
Prupe.3G067600	Prupe.3G067600.1	Pp03	4882162	4884526	-	2	ringfinger	RING	183	223	41	7.385e-08	SMART
Prupe.3G074400	Prupe.3G074400.4	Pp03	5437162	5441180	-	5	ringfinger	RING	342	382	41	4e-09	SMART
Prupe.3G094400	Prupe.3G094400.2	Pp03	7075590	7080975	+	12	ringfinger	RING	190	229	40	4.3e-09	SMART
Prupe.3G103500	Prupe.3G103500.1	Pp03	8139409	8146080	+	7	ringfinger	RING	810	865	56	0.00018	SMART
Prupe.3G112600	Prupe.3G112600.1	Pp03	9407903	9410109	+	3	ringfinger	RING	179	219	41	6.99598e-09	SMART
Prupe.3G125000	Prupe.3G125000.1	Pp03	11446659	11447802	+	1	ringfinger	RING	123	164	42	2.954e-07	SMART
Prupe.3G137000	Prupe.3G137000.1	Pp03	14458295	14460748	-	2	ringfinger	RING	47	96	50	1.25567e-10	SMART
Prupe.3G139900	Prupe.3G139900.2	Pp03	14750881	14759975	+	11	ringfinger	RING	105	144	40	3.5e-09	SMART
Prupe.3G152000	Prupe.3G152000.1	Pp03	16588397	16593805	+	2	ringfinger	RING	180	215	36	0.808545	SMART
Prupe.3G194800	Prupe.3G194800.1	Pp03	20644781	20647651	+	2	ringfinger	RING	106	147	42	2.90944e-06	SMART
Prupe.3G200600	Prupe.3G200600.1	Pp03	20937747	20941959	+	5	ringfinger	RING	858	893	36	0.00042	SMART
Prupe.3G215900	Prupe.3G215900.1	Pp03	21843371	21850078	-	16	ringfinger	RING	621	660	40	2.3e-10	SMART
Prupe.3G231000	Prupe.3G231000.1	Pp03	22833079	22843661	-	23	ringfinger	RING	836	946	111	0.0157247	SMART
Prupe.3G242700	Prupe.3G242700.3	Pp03	23566385	23570574	-	7	ringfinger	RING	340	384	45	3.4e-10	SMART
Prupe.3G246300	Prupe.3G246300.1	Pp03	23759660	23761422	-	1	ringfinger	RING	306	346	41	3.16602e-07	SMART
Prupe.3G248900	Prupe.3G248900.2	Pp03	23933179	23936945	+	4	ringfinger	RING	115	155	41	7.2e-09	SMART
Prupe.3G259000	Prupe.3G259000.4	Pp03	24574025	24576157	-	2	ringfinger	RING	46	100	55	0.0127724	SMART
Prupe.3G276400	Prupe.3G276400.1	Pp03	25447078	25450093	+	3	ringfinger	Pfam:zf-RING_4	252	298	47	1.1e-18	PFAM
Prupe.3G281500	Prupe.3G281500.4	Pp03	25666125	25668320	+	2	ringfinger	RING	161	202	42	4.1e-09	SMART
Prupe.3G282900	Prupe.3G282900.1	Pp03	25718192	25719326	-	1	ringfinger	RING	78	119	42	2.05728e-06	SMART
Prupe.3G283100	Prupe.3G283100.1	Pp03	25726594	25740982	+	10	ringfinger	RING	73	118	46	0.0049	SMART
Prupe.3G283100	Prupe.3G283100.1	Pp03	25726594	25740982	+	10	ringfinger	RING	1283	1327	45	0.0077	SMART
Prupe.3G288800	Prupe.3G288800.1	Pp03	25983254	25984621	-	1	ringfinger	RING	102	142	41	1.8e-11	SMART
Prupe.3G294900	Prupe.3G294900.1	Pp03	26281439	26285957	+	2	ringfinger	RING	219	296	78	5.5e-09	SMART
Prupe.3G295000	Prupe.3G295000.1	Pp03	26288516	26291665	+	11	ringfinger	RING	422	454	33	0.0157247	SMART
Prupe.3G297500	Prupe.3G297500.1	Pp03	26390556	26396553	+	7	ringfinger	RING	39	110	72	9.3e-09	SMART
Prupe.3G299100	Prupe.3G299100.1	Pp03	26458665	26462899	+	10	ringfinger	RING	705	743	39	4e-09	SMART
Prupe.3G300100	Prupe.3G300100.4	Pp03	26523857	26530327	-	19	ringfinger	RING	881	920	40	2.8e-11	SMART
Prupe.3G313200	Prupe.3G313200.3	Pp03	27103344	27107755	-	9	ringfinger	RING	247	293	47	8.22914e-06	SMART
Prupe.4G001000	Prupe.4G001000.3	Pp04	122481	126297	-	3	ringfinger	RING	98	146	49	2.954e-07	SMART
Prupe.4G013500	Prupe.4G013500.1	Pp04	630532	634741	+	13	ringfinger	RING	38	75	38	8.22914e-06	SMART
Prupe.4G013900	Prupe.4G013900.2	Pp04	648895	650585	-	2	ringfinger	RING	171	208	38	7.9e-09	SMART
Prupe.4G016300	Prupe.4G016300.1	Pp04	775641	779737	+	11	ringfinger	RING	141	187	47	0.0024	SMART
Prupe.4G033800	Prupe.4G033800.1	Pp04	1571032	1573450	+	2	ringfinger	RING	214	255	42	0.0511465	SMART
Prupe.4G034800	Prupe.4G034800.4	Pp04	1622144	1629210	+	14	ringfinger	RING	234	282	49	0.0032	SMART
Prupe.4G044500	Prupe.4G044500.1	Pp04	2137650	2140870	+	5	ringfinger	RING	152	189	38	6.33204e-07	SMART
Prupe.4G046100	Prupe.4G046100.2	Pp04	2194862	2199836	-	3	ringfinger	RING	30	76	47	7.7e-10	SMART
Prupe.4G050700	Prupe.4G050700.1	Pp04	2424957	2431268	+	10	ringfinger	RING	61	100	40	3.6e-09	SMART
Prupe.4G056500	Prupe.4G056500.1	Pp04	2706490	2709623	+	5	ringfinger	RING	324	364	41	2.86555e-05	SMART
Prupe.4G064900	Prupe.4G064900.2	Pp04	3124061	3127410	+	3	ringfinger	RINGv	182	244	63	2.3e-14	SMART
Prupe.4G087500	Prupe.4G087500.2	Pp04	4294303	4300042	+	14	ringfinger	RING	16	53	38	4.6e-11	SMART
Prupe.4G105400	Prupe.4G105400.1	Pp04	5443649	5447532	+	2	ringfinger	RING	74	117	44	3.11826e-06	SMART
Prupe.4G108300	Prupe.4G108300.2	Pp04	5659721	5663621	-	4	ringfinger	RING	202	323	122	0.0897944	SMART
Prupe.4G108500	Prupe.4G108500.1	Pp04	5678590	5680417	-	3	ringfinger	RING	282	316	35	0.448364	SMART
Prupe.4G114900	Prupe.4G114900.2	Pp04	6171939	6184817	+	11	ringfinger	RING	79	120	42	0.0044	SMART
Prupe.4G116300	Prupe.4G116300.1	Pp04	6287926	6288469	-	1	ringfinger	RING	120	161	42	1.8184e-07	SMART
Prupe.4G120300	Prupe.4G120300.1	Pp04	6510496	6516167	+	7	ringfinger	RING	1021	1059	39	0.00032	SMART
Prupe.4G126200	Prupe.4G126200.1	Pp04	6927857	6933209	+	11	ringfinger	RING	373	405	33	2.8e-05	SMART
Prupe.4G167700	Prupe.4G167700.4	Pp04	9732321	9743048	-	10	ringfinger	RING	904	943	40	0.0045	SMART
Prupe.4G172400	Prupe.4G172400.1	Pp04	10211358	10216454	-	7	ringfinger	RING	496	536	41	2.90944e-06	SMART
Prupe.4G182600	Prupe.4G182600.1	Pp04	10815978	10816956	-	2	ringfinger	RING	139	179	41	6.9e-09	SMART
Prupe.4G182700	Prupe.4G182700.1	Pp04	10818809	10819608	-	1	ringfinger	RING	182	223	42	1.3e-08	SMART
Prupe.4G182800	Prupe.4G182800.1	Pp04	10821181	10821971	-	1	ringfinger	RING	207	248	42	7.9e-08	SMART
Prupe.4G183300	Prupe.4G183300.2	Pp04	10859534	10860501	+	2	ringfinger	RING	42	89	48	5.2e-12	SMART
Prupe.4G213600	Prupe.4G213600.3	Pp04	13338461	13341230	-	5	ringfinger	RING	180	221	42	2.9e-09	SMART
Prupe.4G244600	Prupe.4G244600.2	Pp04	16225410	16231094	+	9	ringfinger	RING	199	239	41	1.53561e-05	SMART
Prupe.4G267100	Prupe.4G267100.1	Pp04	20072073	20075645	-	4	ringfinger	RING	47	89	43	3.83903e-06	SMART
Prupe.4G273300	Prupe.4G273300.1	Pp04	22570949	22576633	+	12	ringfinger	RING	351	383	33	0.0025936	SMART
Prupe.5G006700	Prupe.5G006700.1	Pp05	740535	741482	-	1	ringfinger	RING	107	148	42	1.37809e-07	SMART
Prupe.5G015100	Prupe.5G015100.1	Pp05	1652781	1662392	-	14	ringfinger	RING	184	230	47	0.00084	SMART
Prupe.5G015800	Prupe.5G015800.3	Pp05	1718562	1725975	+	7	ringfinger	RING	521	562	42	3.16602e-07	SMART
Prupe.5G031300	Prupe.5G031300.3	Pp05	3561341	3569544	-	15	ringfinger	RING	51	88	38	7.7e-09	SMART
Prupe.5G033100	Prupe.5G033100.1	Pp05	3752777	3754086	+	1	ringfinger	RING	106	147	42	1e-07	SMART
Prupe.5G033900	Prupe.5G033900.4	Pp05	3863514	3865722	-	3	ringfinger	RING	45	86	42	2e-10	SMART
Prupe.5G040000	Prupe.5G040000.2	Pp05	4408832	4415051	+	3	ringfinger	RING	667	706	40	0.0273782	SMART
Prupe.5G050300	Prupe.5G050300.2	Pp05	5349125	5351741	+	4	ringfinger	RING	300	334	35	0.00065	SMART
Prupe.5G061200	Prupe.5G061200.1	Pp05	6699613	6700312	-	2	ringfinger	RING	172	212	41	8.6e-07	SMART
Prupe.5G061200	Prupe.5G061200.1	Pp05	6699613	6700312	-	2	ringfinger	RING	172	212	41	8.6e-07	SMART
Prupe.5G082500	Prupe.5G082500.1	Pp05	9583409	9584417	-	1	ringfinger	RING	288	328	41	2.3e-08	SMART
Prupe.5G082700	Prupe.5G082700.1	Pp05	9590230	9591752	+	1	ringfinger	RING	96	136	41	3.1e-09	SMART
Prupe.5G082800	Prupe.5G082800.1	Pp05	9592681	9594143	+	1	ringfinger	RING	316	356	41	2.49461e-05	SMART
Prupe.5G083100	Prupe.5G083100.1	Pp05	9604114	9605015	+	2	ringfinger	RING	77	117	41	2.3e-08	SMART
Prupe.5G083200	Prupe.5G083200.1	Pp05	9608768	9610319	+	1	ringfinger	RING	262	302	41	4.8e-08	SMART
Prupe.5G092900	Prupe.5G092900.3	Pp05	10306630	10311087	+	5	ringfinger	RING	330	370	41	8.6e-10	SMART
Prupe.5G103600	Prupe.5G103600.1	Pp05	11048193	11051198	-	5	ringfinger	RING	162	202	41	1.1816e-06	SMART
Prupe.5G104300	Prupe.5G104300.1	Pp05	11103628	11104167	-	1	ringfinger	RING	86	128	43	8.35517e-07	SMART
Prupe.5G118700	Prupe.5G118700.1	Pp05	11966236	11967506	-	2	ringfinger	RING	322	363	42	8.48313e-08	SMART
Prupe.5G118800	Prupe.5G118800.1	Pp05	11968095	11969305	-	2	ringfinger	RING	310	351	42	7.79565e-07	SMART
Prupe.5G119000	Prupe.5G119000.1	Pp05	11975884	11977300	-	2	ringfinger	RING	318	359	42	1.7e-10	SMART
Prupe.5G119100	Prupe.5G119100.1	Pp05	11978275	11979492	-	4	ringfinger	RING	255	296	42	4.8e-10	SMART
Prupe.5G119300	Prupe.5G119300.1	Pp05	11984034	11985946	-	2	ringfinger	RING	330	371	42	7.6e-11	SMART
Prupe.5G119300	Prupe.5G119300.1	Pp05	11984034	11985946	-	2	ringfinger	RING	330	371	42	7.6e-11	SMART
Prupe.5G119600	Prupe.5G119600.1	Pp05	11993888	11995296	-	2	ringfinger	RING	330	371	42	9.74456e-08	SMART
Prupe.5G119700	Prupe.5G119700.1	Pp05	11995278	11997359	-	2	ringfinger	RING	320	361	42	1.1997e-07	SMART
Prupe.5G119800	Prupe.5G119800.1	Pp05	11998521	12000287	-	3	ringfinger	RING	269	310	42	0.000458488	SMART
Prupe.5G119900	Prupe.5G119900.1	Pp05	12002715	12004894	-	4	ringfinger	RING	424	465	42	1.1e-09	SMART
Prupe.5G119900	Prupe.5G119900.1	Pp05	12002715	12004894	-	4	ringfinger	RING	317	358	42	8.6e-10	SMART
Prupe.5G120000	Prupe.5G120000.1	Pp05	12005020	12007789	-	2	ringfinger	RING	336	377	42	1.2e-09	SMART
Prupe.5G122300	Prupe.5G122300.3	Pp05	12144452	12152754	+	16	ringfinger	RING	40	78	39	4.6e-08	SMART
Prupe.5G124100	Prupe.5G124100.1	Pp05	12246252	12248538	-	3	ringfinger	RING	111	152	42	1.1e-06	SMART
Prupe.5G134100	Prupe.5G134100.1	Pp05	12799221	12800171	-	1	ringfinger	RING	132	174	43	1.1e-06	SMART
Prupe.5G137000	Prupe.5G137000.1	Pp05	12934742	12935339	+	2	ringfinger	RING	126	172	47	1.01313e-05	SMART
Prupe.5G137200	Prupe.5G137200.1	Pp05	12939247	12940949	-	1	ringfinger	RING	152	193	42	3.39325e-07	SMART
Prupe.5G140900	Prupe.5G140900.1	Pp05	13125562	13131423	+	9	ringfinger	RING	509	565	57	4.5e-10	SMART
Prupe.5G140900	Prupe.5G140900.1	Pp05	13125562	13131423	+	9	ringfinger	RING	137	175	39	8.9e-08	SMART
Prupe.5G140900	Prupe.5G140900.1	Pp05	13125562	13131423	+	9	ringfinger	RING	15	60	46	0.053	SMART
Prupe.5G157700	Prupe.5G157700.1	Pp05	13995281	13998044	+	5	ringfinger	RING	156	193	38	3.1e-06	SMART
Prupe.5G163100	Prupe.5G163100.1	Pp05	14245669	14249855	-	12	ringfinger	RING	397	429	33	0.0193593	SMART
Prupe.5G174900	Prupe.5G174900.1	Pp05	14882398	14885986	-	10	ringfinger	RING	235	275	41	2.2e-09	SMART
Prupe.5G175600	Prupe.5G175600.1	Pp05	14925720	14926767	+	1	ringfinger	RING	76	117	42	3.39325e-07	SMART
Prupe.5G176800	Prupe.5G176800.1	Pp05	14974289	14975613	-	1	ringfinger	RING	146	187	42	5.59678e-08	SMART
Prupe.5G181100	Prupe.5G181100.3	Pp05	15160806	15165182	-	4	ringfinger	Pfam:zf-RING_4	277	323	47	3.7e-17	PFAM
Prupe.5G184400	Prupe.5G184400.1	Pp05	15320356	15327152	+	12	ringfinger	RING	1154	1195	42	2.4e-08	SMART
Prupe.5G189000	Prupe.5G189000.1	Pp05	15536788	15537445	-	1	ringfinger	RING	169	209	41	3.5e-09	SMART
Prupe.5G193700	Prupe.5G193700.4	Pp05	15787582	15791680	-	8	ringfinger	RINGv	68	115	48	3.2e-22	SMART
Prupe.5G197100	Prupe.5G197100.2	Pp05	15949369	15951992	-	6	ringfinger	RING	170	211	42	3e-09	SMART
Prupe.5G198700	Prupe.5G198700.1	Pp05	16005811	16013163	-	18	ringfinger	RING	199	236	38	1.06039e-08	SMART
Prupe.5G210700	Prupe.5G210700.1	Pp05	16750271	16753808	-	3	ringfinger	RING	41	81	41	7e-07	SMART
Prupe.5G211100	Prupe.5G211100.1	Pp05	16767720	16769464	+	1	ringfinger	RING	409	449	41	2.1e-09	SMART
Prupe.5G217400	Prupe.5G217400.1	Pp05	17039492	17045897	+	14	ringfinger	RING	421	455	35	0.00842664	SMART
Prupe.5G223100	Prupe.5G223100.5	Pp05	17310013	17317167	-	13	ringfinger	RING	965	1006	42	5.1e-08	SMART
Prupe.5G243100	Prupe.5G243100.2	Pp05	18254835	18258677	+	3	ringfinger	RING	217	257	41	3.9e-09	SMART
Prupe.6G001500	Prupe.6G001500.2	Pp06	238370	240722	+	2	ringfinger	RING	241	281	41	5.22198e-08	SMART
Prupe.6G045900	Prupe.6G045900.1	Pp06	3319114	3335036	+	16	ringfinger	RING	1858	1904	47	9.3e-06	SMART
Prupe.6G053200	Prupe.6G053200.1	Pp06	3733396	3737377	-	11	ringfinger	RING	215	254	40	2.9e-05	SMART
Prupe.6G053200	Prupe.6G053200.1	Pp06	3733396	3737377	-	11	ringfinger	RING	215	254	40	2.9e-05	SMART
Prupe.6G053600	Prupe.6G053600.1	Pp06	3763411	3763894	+	1	ringfinger	RING	109	150	42	2.53281e-06	SMART
Prupe.6G053700	Prupe.6G053700.1	Pp06	3766498	3767365	-	1	ringfinger	RING	142	183	42	9.6e-08	SMART
Prupe.6G055100	Prupe.6G055100.1	Pp06	3898623	3905531	-	10	ringfinger	RING	879	918	40	0.0075	SMART
Prupe.6G057100	Prupe.6G057100.2	Pp06	4003971	4007511	-	10	ringfinger	RING	425	463	39	0.00684456	SMART
Prupe.6G058200	Prupe.6G058200.2	Pp06	4064352	4069723	+	7	ringfinger	RING	146	183	38	8.8e-09	SMART
Prupe.6G059200	Prupe.6G059200.1	Pp06	4108448	4109856	-	1	ringfinger	RING	134	178	45	8.22914e-06	SMART
Prupe.6G071800	Prupe.6G071800.1	Pp06	4899159	4900822	+	2	ringfinger	RING	182	222	41	5.6e-10	SMART
Prupe.6G077000	Prupe.6G077000.1	Pp06	5276054	5276582	-	1	ringfinger	RING	112	152	41	2.9e-11	SMART
Prupe.6G077100	Prupe.6G077100.1	Pp06	5276913	5278089	-	2	ringfinger	RING	72	113	42	1.3e-09	SMART
Prupe.6G077200	Prupe.6G077200.1	Pp06	5278449	5280495	-	1	ringfinger	RING	114	158	45	2e-09	SMART
Prupe.6G084800	Prupe.6G084800.1	Pp06	5709454	5711612	-	2	ringfinger	RING	188	228	41	8.1e-08	SMART
Prupe.6G085400	Prupe.6G085400.1	Pp06	5756086	5756824	+	1	ringfinger	RING	103	144	42	9e-09	SMART
Prupe.6G100500	Prupe.6G100500.1	Pp06	7000209	7003389	+	4	ringfinger	RING	308	346	39	0.000372408	SMART
Prupe.6G100700	Prupe.6G100700.2	Pp06	7016646	7020264	+	8	ringfinger	RINGv	232	281	50	6.2e-21	SMART
Prupe.6G113900	Prupe.6G113900.3	Pp06	8206105	8214089	-	19	ringfinger	RING	650	705	56	0.0041	SMART
Prupe.6G113900	Prupe.6G113900.3	Pp06	8206105	8214089	-	19	ringfinger	RING	562	601	40	0.0067	SMART
Prupe.6G114200	Prupe.6G114200.2	Pp06	8239074	8245347	+	8	ringfinger	RING	818	856	39	0.123859	SMART
Prupe.6G114800	Prupe.6G114800.1	Pp06	8311392	8324461	+	19	ringfinger	RING	879	947	69	0.0828572	SMART
Prupe.6G148500	Prupe.6G148500.3	Pp06	12513681	12517557	-	8	ringfinger	RING	30	70	41	2.9e-08	SMART
Prupe.6G161300	Prupe.6G161300.1	Pp06	14985430	14994196	-	14	ringfinger	RING	39	84	46	0.180253	SMART
Prupe.6G163700	Prupe.6G163700.1	Pp06	15712648	15713620	+	1	ringfinger	RING	130	171	42	1.11936e-07	SMART
Prupe.6G177600	Prupe.6G177600.1	Pp06	18269628	18270120	-	1	ringfinger	RING	77	118	42	1.72261e-08	SMART
Prupe.6G194300	Prupe.6G194300.1	Pp06	20130968	20133075	+	1	ringfinger	RING	192	233	42	2.05728e-06	SMART
Prupe.6G195100	Prupe.6G195100.1	Pp06	20258117	20259623	+	1	ringfinger	RING	120	161	42	1.7e-08	SMART
Prupe.6G210600	Prupe.6G210600.1	Pp06	21901682	21905527	+	2	ringfinger	RING	155	199	45	2.1e-09	SMART
Prupe.6G210700	Prupe.6G210700.1	Pp06	21908392	21912955	-	2	ringfinger	RING	329	372	44	0.000458488	SMART
Prupe.6G226000	Prupe.6G226000.1	Pp06	23013738	23015716	-	5	ringfinger	RING	134	173	40	3.1e-05	SMART
Prupe.6G237500	Prupe.6G237500.2	Pp06	23773386	23777054	+	4	ringfinger	RING	309	347	39	9.5e-07	SMART
Prupe.6G238100	Prupe.6G238100.2	Pp06	23799040	23803675	+	9	ringfinger	RINGv	264	313	50	3.6e-20	SMART
Prupe.6G238800	Prupe.6G238800.1	Pp06	23839030	23846300	+	7	ringfinger	RING	497	538	42	8.48313e-08	SMART
Prupe.6G242300	Prupe.6G242300.2	Pp06	24065193	24070902	+	14	ringfinger	RING	67	114	48	0.00076	SMART
Prupe.6G245100	Prupe.6G245100.1	Pp06	24244377	24253502	-	8	ringfinger	RING	187	227	41	1.1e-08	SMART
Prupe.6G250600	Prupe.6G250600.1	Pp06	24563770	24570542	-	19	ringfinger	RING	529	569	41	0.853068	SMART
Prupe.6G252700	Prupe.6G252700.1	Pp06	24686961	24687492	+	1	ringfinger	RING	103	144	42	4.4e-09	SMART
Prupe.6G252800	Prupe.6G252800.1	Pp06	24688192	24688657	+	1	ringfinger	RING	90	131	42	2.1e-07	SMART
Prupe.6G252900	Prupe.6G252900.1	Pp06	24689304	24689781	+	1	ringfinger	RING	91	132	42	4.4e-09	SMART
Prupe.6G253000	Prupe.6G253000.1	Pp06	24690585	24691980	+	1	ringfinger	RING	103	144	42	1.3573e-06	SMART
Prupe.6G258400	Prupe.6G258400.1	Pp06	25024798	25026873	-	1	ringfinger	RING	180	220	41	1.37809e-07	SMART
Prupe.6G269500	Prupe.6G269500.1	Pp06	25622872	25625479	+	3	ringfinger	RING	72	106	35	0.0617012	SMART
Prupe.6G276400	Prupe.6G276400.1	Pp06	26007592	26007835	-	1	ringfinger	RING	14	57	44	0.00047	SMART
Prupe.6G276500	Prupe.6G276500.2	Pp06	26008841	26011768	-	5	ringfinger	RING	146	183	38	4.7264e-06	SMART
Prupe.6G277400	Prupe.6G277400.1	Pp06	26066386	26070306	+	10	ringfinger	RING	420	458	39	0.000491396	SMART
Prupe.6G288300	Prupe.6G288300.3	Pp06	26674923	26677650	+	5	ringfinger	RING	257	294	38	3.1e-07	SMART
Prupe.6G293100	Prupe.6G293100.1	Pp06	26956293	26958685	+	1	ringfinger	RING	106	147	42	4.1e-10	SMART
Prupe.6G298400	Prupe.6G298400.1	Pp06	27214241	27217373	+	2	ringfinger	RING	402	442	41	3.4e-08	SMART
Prupe.6G303800	Prupe.6G303800.2	Pp06	27519632	27524242	-	5	ringfinger	RING	7	49	43	0.00069	SMART
Prupe.6G306300	Prupe.6G306300.5	Pp06	27630637	27635741	-	8	ringfinger	RING	5	45	41	0.352269	SMART
Prupe.6G316500	Prupe.6G316500.3	Pp06	28166698	28170609	-	5	ringfinger	RING	343	384	42	3.6e-07	SMART
Prupe.6G320100	Prupe.6G320100.1	Pp06	28346107	28352356	-	6	ringfinger	RING	34	78	45	3.16602e-07	SMART
Prupe.6G329500	Prupe.6G329500.1	Pp06	28804617	28806157	-	1	ringfinger	RING	125	166	42	3.7e-08	SMART
Prupe.6G344100	Prupe.6G344100.1	Pp06	29591726	29596057	+	7	ringfinger	RING	19	59	41	0.000114622	SMART
Prupe.7G028900	Prupe.7G028900.1	Pp07	5352412	5359764	-	3	ringfinger	RING	647	685	39	4e-06	SMART
Prupe.7G029000	Prupe.7G029000.1	Pp07	5368608	5374917	-	3	ringfinger	RING	614	653	40	9.8e-09	SMART
Prupe.7G079200	Prupe.7G079200.1	Pp07	11488206	11490696	+	1	ringfinger	RING	131	171	41	9.6e-11	SMART
Prupe.7G084100	Prupe.7G084100.1	Pp07	11955427	11956147	+	1	ringfinger	RING	186	229	44	1.7e-10	SMART
Prupe.7G088600	Prupe.7G088600.1	Pp07	12218142	12221532	+	6	ringfinger	RING	230	278	49	7.2736e-07	SMART
Prupe.7G090500	Prupe.7G090500.4	Pp07	12396587	12402056	+	9	ringfinger	RING	33	73	41	1.5e-08	SMART
Prupe.7G092500	Prupe.7G092500.1	Pp07	12510784	12511291	-	1	ringfinger	RING	103	144	42	9.59757e-07	SMART
Prupe.7G123200	Prupe.7G123200.1	Pp07	14564900	14565872	-	1	ringfinger	RING	94	135	42	9.7e-10	SMART
Prupe.7G126100	Prupe.7G126100.1	Pp07	14776923	14780375	+	12	ringfinger	RING	169	211	43	1.43278e-05	SMART
Prupe.7G127600	Prupe.7G127600.2	Pp07	14846057	14849063	+	5	ringfinger	RING	114	158	45	2.2e-06	SMART
Prupe.7G127800	Prupe.7G127800.1	Pp07	14852860	14857673	+	13	ringfinger	RING	128	173	46	3.2e-06	SMART
Prupe.7G148100	Prupe.7G148100.2	Pp07	16060028	16061499	-	2	ringfinger	RING	31	71	41	1.0444e-07	SMART
Prupe.7G170000	Prupe.7G170000.2	Pp07	17221610	17224912	+	8	ringfinger	RING	200	241	42	6.1e-12	SMART
Prupe.7G173200	Prupe.7G173200.1	Pp07	17371249	17372170	+	1	ringfinger	RING	46	87	42	4.7264e-06	SMART
Prupe.7G174700	Prupe.7G174700.2	Pp07	17436136	17439232	-	6	ringfinger	RING	190	231	42	1.67103e-06	SMART
Prupe.7G185500	Prupe.7G185500.1	Pp07	17983589	17985328	+	1	ringfinger	RING	110	151	42	1.477e-07	SMART
Prupe.7G189400	Prupe.7G189400.1	Pp07	18162424	18163850	+	1	ringfinger	RING	126	175	50	1.2473e-05	SMART
Prupe.7G191200	Prupe.7G191200.1	Pp07	18288473	18291491	-	2	ringfinger	RING	280	323	44	0.016	SMART
Prupe.7G191400	Prupe.7G191400.1	Pp07	18300408	18302190	-	2	ringfinger	RING	301	345	45	0.0047	SMART
Prupe.7G191400	Prupe.7G191400.1	Pp07	18300408	18302190	-	2	ringfinger	RING	51	95	45	0.0015	SMART
Prupe.7G191900	Prupe.7G191900.1	Pp07	18321973	18323549	+	3	ringfinger	RING	383	428	46	0.052	SMART
Prupe.7G191900	Prupe.7G191900.1	Pp07	18321973	18323549	+	3	ringfinger	RING	240	335	96	0.0023	SMART
Prupe.7G203000	Prupe.7G203000.1	Pp07	18849577	18850140	+	1	ringfinger	RING	113	154	42	7.2736e-07	SMART
Prupe.7G220800	Prupe.7G220800.1	Pp07	19759599	19760195	+	1	ringfinger	RING	68	130	63	7.7e-08	SMART
Prupe.7G220900	Prupe.7G220900.1	Pp07	19761566	19762407	+	1	ringfinger	RING	69	121	53	3.5e-09	SMART
Prupe.7G224300	Prupe.7G224300.1	Pp07	19938871	19940471	+	2	ringfinger	RING	143	184	42	3e-09	SMART
Prupe.7G237300	Prupe.7G237300.4	Pp07	20551028	20554214	+	6	ringfinger	RINGv	50	102	53	2.3e-20	SMART
Prupe.7G250900	Prupe.7G250900.1	Pp07	21204436	21207101	+	4	ringfinger	RING	175	232	58	5.9e-08	SMART
Prupe.7G255200	Prupe.7G255200.3	Pp07	21428926	21432541	-	7	ringfinger	RING	292	333	42	1.1e-08	SMART
Prupe.7G256200	Prupe.7G256200.1	Pp07	21465972	21468221	+	6	ringfinger	RING	352	392	41	1.1e-10	SMART
Prupe.7G265400	Prupe.7G265400.1	Pp07	21900269	21905474	+	12	ringfinger	RING	37	82	46	0.0435489	SMART
Prupe.8G002900	Prupe.8G002900.1	Pp08	250287	254099	-	4	ringfinger	RING	109	150	42	4.11457e-06	SMART
Prupe.8G015100	Prupe.8G015100.3	Pp08	1308353	1311247	+	7	ringfinger	RING	193	238	46	6.9e-07	SMART
Prupe.8G015100	Prupe.8G015100.3	Pp08	1308353	1311247	+	7	ringfinger	RING	193	238	46	6.9e-07	SMART
Prupe.8G035100	Prupe.8G035100.1	Pp08	3222360	3229655	+	14	ringfinger	RING	39	84	46	0.149418	SMART
Prupe.8G036400	Prupe.8G036400.1	Pp08	3317648	3318528	-	1	ringfinger	RING	111	151	41	3.3e-09	SMART
Prupe.8G048800	Prupe.8G048800.1	Pp08	5339547	5340435	+	1	ringfinger	RING	195	235	41	3.3e-09	SMART
Prupe.8G066400	Prupe.8G066400.2	Pp08	9821246	9824355	+	2	ringfinger	RING	157	198	42	4.5e-10	SMART
Prupe.8G076700	Prupe.8G076700.3	Pp08	11100535	11104237	-	3	ringfinger	RING	331	374	44	0.00196558	SMART
Prupe.8G087800	Prupe.8G087800.2	Pp08	12095164	12105865	+	25	ringfinger	RING	1040	1074	35	0.0391218	SMART
Prupe.8G091100	Prupe.8G091100.3	Pp08	12388467	12394077	-	5	ringfinger	RING	274	332	59	0.00451572	SMART
Prupe.8G105100	Prupe.8G105100.1	Pp08	13593676	13594803	+	2	ringfinger	RING	23	67	45	4.6e-11	SMART
Prupe.8G105200	Prupe.8G105200.1	Pp08	13595990	13596689	+	1	ringfinger	RING	23	67	45	2e-10	SMART
Prupe.8G106000	Prupe.8G106000.1	Pp08	13728196	13729081	+	1	ringfinger	RING	219	261	43	2.2e-10	SMART
Prupe.8G106100	Prupe.8G106100.1	Pp08	13732365	13733403	+	1	ringfinger	RING	203	245	43	7.91504e-08	SMART
Prupe.8G108300	Prupe.8G108300.1	Pp08	13877727	13880344	+	1	ringfinger	RING	151	192	42	1.02864e-06	SMART
Prupe.8G140300	Prupe.8G140300.1	Pp08	15869523	15871472	-	3	ringfinger	RING	224	264	41	1.45472e-06	SMART
Prupe.8G143400	Prupe.8G143400.1	Pp08	16026789	16032887	+	9	ringfinger	RING	54	104	51	0.0435489	SMART
Prupe.8G183300	Prupe.8G183300.1	Pp08	18245123	18245606	+	1	ringfinger	RING	86	128	43	1.01313e-05	SMART
Prupe.8G199600	Prupe.8G199600.2	Pp08	18939500	18942928	-	6	ringfinger	RING	150	187	38	3.5e-08	SMART
Prupe.8G201500	Prupe.8G201500.2	Pp08	19017825	19020054	-	2	ringfinger	RING	313	350	38	3.1e-07	SMART
Prupe.8G203400	Prupe.8G203400.2	Pp08	19124861	19128400	-	7	ringfinger	RING	122	159	38	1.1e-06	SMART
Prupe.8G211400	Prupe.8G211400.1	Pp08	19554160	19555100	-	2	ringfinger	RING	57	97	41	3.1e-11	SMART
Prupe.8G216900	Prupe.8G216900.1	Pp08	19844257	19849000	+	12	ringfinger	RING	42	87	46	0.190178	SMART
Prupe.8G225200	Prupe.8G225200.1	Pp08	20261957	20263167	+	1	ringfinger	RING	137	178	42	5.8e-10	SMART
Prupe.8G231300	Prupe.8G231300.1	Pp08	20602468	20606683	-	8	ringfinger	RING	19	59	41	2.1e-08	SMART
Prupe.8G246900	Prupe.8G246900.1	Pp08	21386249	21389212	+	11	ringfinger	RING	293	327	35	0.0686835	SMART
Prupe.8G248200	Prupe.8G248200.4	Pp08	21452959	21457059	+	3	ringfinger	RING	793	832	40	0.00026	SMART
Prupe.8G254000	Prupe.8G254000.1	Pp08	21731727	21734726	-	12	ringfinger	RING	161	203	43	3.6368e-07	SMART
Prupe.8G260000	Prupe.8G260000.1	Pp08	22011036	22014354	-	6	ringfinger	RING	215	263	49	2.43614e-08	SMART
Prupe.8G263800	Prupe.8G263800.1	Pp08	22155177	22158557	+	3	ringfinger	RING	114	155	42	3.7e-10	SMART
Prupe.8G271200	Prupe.8G271200.1	Pp08	22482317	22487444	+	7	ringfinger	RINGv	21	70	50	1e-22	SMART
Prupe.1G361400	Prupe.1G361400.1	Pp01	33286000	33287296	-	2	SKP	Skp1	4	106	103	1.58134e-54	SMART	visible|OK
Prupe.2G065800	Prupe.2G065800.1	Pp02	9050563	9050902	+	2	SKP	Pfam:Skp1	11	91	81	2e-23	PFAM	visible|OK
Prupe.2G099500	Prupe.2G099500.1	Pp02	15526927	15527461	-	1	SKP	Skp1	1	127	127	1.2e-48	SMART	visible|OK
Prupe.2G100100	Prupe.2G100100.1	Pp02	15595318	15602522	+	2	SKP	Skp1	21	120	100	4.8e-48	SMART	visible|OK
Prupe.2G100400	Prupe.2G100400.1	Pp02	15619809	15620572	+	1	SKP	Skp1	6	106	101	4.40523e-53	SMART	visible|OK
Prupe.2G109400	Prupe.2G109400.1	Pp02	16775074	16775519	+	2	SKP	Skp1	1	87	87	1.3e-37	SMART	visible|OK
Prupe.2G171100	Prupe.2G171100.3	Pp02	21820725	21826349	-	9	SKP	Skp1	1	81	81	7e-07	SMART	visible|OK
Prupe.2G209400	Prupe.2G209400.1	Pp02	24234359	24234785	-	1	SKP	Skp1	8	106	99	4.01653e-15	SMART	visible|OK
Prupe.2G297900	Prupe.2G297900.3	Pp02	28765944	28771085	-	11	SKP	Skp1	14	115	102	1.2e-25	SMART	visible|OK
Prupe.4G065500	Prupe.4G065500.1	Pp04	3139963	3140593	+	1	SKP	Skp1	6	96	91	3.5e-19	SMART	visible|OK
Prupe.4G132400	Prupe.4G132400.1	Pp04	7325909	7326951	-	1	SKP	Skp1	16	122	107	1.01951e-16	SMART	visible|OK
Prupe.7G020800	Prupe.7G020800.1	Pp07	3087615	3088046	-	2	SKP	Skp1	1	68	68	1.5e-09	SMART	visible|OK
Prupe.7G054500	Prupe.7G054500.1	Pp07	9336640	9340327	+	2	SKP	Skp1	1	103	103	8.4e-40	SMART	visible|OK
Prupe.7G172700	Prupe.7G172700.1	Pp07	17359449	17361011	+	2	SKP	Skp1	5	106	102	5.01736e-57	SMART	visible|OK
Prupe.7G173000	Prupe.7G173000.1	Pp07	17367097	17368730	+	2	SKP	Skp1	5	107	103	2.89231e-39	SMART	visible|OK
Prupe.8G166100	Prupe.8G166100.1	Pp08	17230154	17231515	+	2	SKP	Skp1	5	107	103	1.00716e-38	SMART	visible|OK
Prupe.1G025700	Prupe.1G025700.3	Pp01	1776909	1781830	-	4	Ubox	Ubox	262	325	64	1.97415e-16	SMART
Prupe.1G047500	Prupe.1G047500.1	Pp01	3356445	3363965	+	18	Ubox	Ubox	1	66	66	4.7e-25	SMART
Prupe.1G212500	Prupe.1G212500.1	Pp01	22589432	22593229	-	3	Ubox	Ubox	263	326	64	2.7e-20	SMART
Prupe.1G229500	Prupe.1G229500.5	Pp01	24248489	24253519	+	6	Ubox	Ubox	288	351	64	2.82424e-35	SMART
Prupe.1G255000	Prupe.1G255000.1	Pp01	26581534	26584014	-	1	Ubox	Ubox	279	342	64	7e-29	SMART
Prupe.1G295900	Prupe.1G295900.2	Pp01	29263345	29267691	+	4	Ubox	Ubox	237	304	68	2.2e-23	SMART
Prupe.1G323500	Prupe.1G323500.1	Pp01	30895851	30898880	+	4	Ubox	Ubox	261	324	64	4.95935e-31	SMART
Prupe.1G336200	Prupe.1G336200.1	Pp01	31718417	31719761	-	1	Ubox	Ubox	35	98	64	9.47658e-28	SMART
Prupe.1G353700	Prupe.1G353700.1	Pp01	32885966	32889294	-	4	Ubox	Ubox	268	331	64	4.77006e-33	SMART
Prupe.1G364600	Prupe.1G364600.3	Pp01	33504304	33511878	+	16	Ubox	Ubox	506	571	66	1.5e-27	SMART
Prupe.1G420500	Prupe.1G420500.1	Pp01	36360469	36361840	-	1	Ubox	Ubox	75	138	64	7.2919e-29	SMART
Prupe.2G109000	Prupe.2G109000.1	Pp02	16743628	16745233	+	1	Ubox	Ubox	38	102	65	9e-26	SMART
Prupe.2G170900	Prupe.2G170900.1	Pp02	21805536	21812029	+	9	Ubox	Ubox	800	863	64	1.72695e-30	SMART
Prupe.2G193400	Prupe.2G193400.1	Pp02	23189012	23196832	-	7	Ubox	Ubox	265	328	64	2.82943e-26	SMART
Prupe.2G209300	Prupe.2G209300.1	Pp02	24228309	24232043	-	4	Ubox	Ubox	251	314	64	1.9e-37	SMART
Prupe.2G253400	Prupe.2G253400.1	Pp02	26678269	26680989	+	1	Ubox	Ubox	287	350	64	1.25883e-32	SMART
Prupe.2G273400	Prupe.2G273400.4	Pp02	27623502	27629234	-	10	Ubox	Ubox	743	805	63	3.07895e-27	SMART
Prupe.2G297400	Prupe.2G297400.1	Pp02	28751540	28756037	+	10	Ubox	Ubox	726	789	64	3.7e-31	SMART
Prupe.2G315200	Prupe.2G315200.6	Pp02	29614655	29618620	-	4	Ubox	Ubox	264	327	64	3.65264e-20	SMART
Prupe.3G164200	Prupe.3G164200.1	Pp03	18337852	18339197	+	1	Ubox	Ubox	38	101	64	2.34905e-32	SMART
Prupe.3G259400	Prupe.3G259400.1	Pp03	24595800	24602258	+	16	Ubox	Ubox	933	996	64	1.17668e-23	SMART
Prupe.3G278800	Prupe.3G278800.1	Pp03	25551838	25554750	+	1	Ubox	Ubox	62	125	64	2.6e-14	SMART
Prupe.4G031100	Prupe.4G031100.2	Pp04	1446927	1451113	-	3	Ubox	Ubox	8	72	65	1.6e-37	SMART
Prupe.4G067800	Prupe.4G067800.1	Pp04	3293188	3296281	+	1	Ubox	Ubox	292	355	64	4.62723e-31	SMART
Prupe.4G271800	Prupe.4G271800.1	Pp04	22293836	22295223	-	1	Ubox	Ubox	6	69	64	5.92286e-29	SMART
Prupe.5G009100	Prupe.5G009100.2	Pp05	936119	940593	-	4	Ubox	Ubox	32	100	69	1.39337e-25	SMART
Prupe.5G175800	Prupe.5G175800.1	Pp05	14928925	14931268	-	1	Ubox	Ubox	306	369	64	3.9e-31	SMART
Prupe.5G178900	Prupe.5G178900.1	Pp05	15075729	15077403	-	1	Ubox	Ubox	26	89	64	9.28849e-13	SMART
Prupe.5G237400	Prupe.5G237400.1	Pp05	17954002	17955352	-	1	Ubox	Ubox	31	94	64	2.06246e-28	SMART
Prupe.6G014500	Prupe.6G014500.1	Pp06	1047685	1054451	+	10	Ubox	Ubox	667	731	65	1.1e-23	SMART
Prupe.6G055800	Prupe.6G055800.1	Pp06	3926561	3931719	+	5	Ubox	Ubox	261	329	69	3.6e-20	SMART
Prupe.6G078700	Prupe.6G078700.1	Pp06	5342335	5348607	-	7	Ubox	Ubox	751	814	64	5.40661e-23	SMART
Prupe.6G079400	Prupe.6G079400.1	Pp06	5405521	5411398	+	4	Ubox	Ubox	261	324	64	2.3e-38	SMART
Prupe.6G145200	Prupe.6G145200.1	Pp06	11901456	11904858	+	2	Ubox	Ubox	9	74	66	2.9e-30	SMART
Prupe.6G145300	Prupe.6G145300.1	Pp06	11924231	11925458	-	1	Ubox	Ubox	9	74	66	5.47936e-33	SMART
Prupe.6G159600	Prupe.6G159600.1	Pp06	14620207	14621569	-	1	Ubox	Ubox	13	76	64	8.12539e-27	SMART
Prupe.6G202700	Prupe.6G202700.1	Pp06	21030587	21034602	-	8	Ubox	Ubox	747	810	64	1.1e-27	SMART
Prupe.6G202800	Prupe.6G202800.2	Pp06	21037174	21041192	-	9	Ubox	Ubox	726	789	64	6.86177e-25	SMART
Prupe.6G218400	Prupe.6G218400.1	Pp06	22505371	22508042	-	2	Ubox	Ubox	68	131	64	8.24984e-28	SMART
Prupe.6G220900	Prupe.6G220900.1	Pp06	22647878	22651992	-	11	Ubox	Ubox	39	101	63	2.62718e-12	SMART
Prupe.6G225600	Prupe.6G225600.3	Pp06	22985992	22993289	-	6	Ubox	Ubox	245	308	64	1.1e-33	SMART
Prupe.6G290800	Prupe.6G290800.1	Pp06	26838019	26840775	+	1	Ubox	Ubox	274	337	64	9.54011e-33	SMART
Prupe.6G355500	Prupe.6G355500.4	Pp06	30188610	30191682	+	3	Ubox	Ubox	66	129	64	3.5e-34	SMART
Prupe.7G094000	Prupe.7G094000.1	Pp07	12663841	12665137	-	1	Ubox	Ubox	10	74	65	6.44519e-30	SMART
Prupe.7G094100	Prupe.7G094100.1	Pp07	12672448	12673660	-	1	Ubox	Ubox	9	74	66	4.18809e-29	SMART
Prupe.7G156200	Prupe.7G156200.10	Pp07	16507215	16513614	+	6	Ubox	Ubox	252	315	64	9.1e-32	SMART
Prupe.7G205400	Prupe.7G205400.7	Pp07	18984606	18988525	-	9	Ubox	Ubox	682	744	63	2e-29	SMART
Prupe.7G226000	Prupe.7G226000.1	Pp07	20029215	20036092	+	15	Ubox	Ubox	403	467	65	4.4e-28	SMART
Prupe.8G024500	Prupe.8G024500.1	Pp08	2223946	2225610	+	1	Ubox	Ubox	13	76	64	1.08132e-22	SMART
Prupe.8G127600	Prupe.8G127600.1	Pp08	15160080	15161584	+	1	Ubox	Ubox	17	80	64	1.17453e-32	SMART
Prupe.8G178000	Prupe.8G178000.2	Pp08	17941790	17945127	+	4	Ubox	Ubox	276	339	64	2.73968e-33	SMART
Prupe.8G193300	Prupe.8G193300.1	Pp08	18673578	18676793	+	8	Ubox	Ubox	201	264	64	3.25016e-26	SMART
Prupe.8G193500	Prupe.8G193500.3	Pp08	18681774	18684556	-	2	Ubox	Ubox	75	138	64	2.78675e-25	SMART
Prupe.8G222400	Prupe.8G222400.3	Pp08	20145269	20150752	-	5	Ubox	Ubox	235	298	64	1.7e-29	SMART
