# Supplementary material for: Genome-wide identification and transcriptome profiling reveal that E3 ubiquitin ligase genes relevant to ethylene, auxin and abscisic acid are differentially expressed in the fruits of melting flesh and stony hard peach varieties
Source: BMC Genomics. 2019 Nov 21;20:892. doi: 10.1186/s12864-019-6258-0 (PMC6873611; doi:10.1186/s12864-019-6258-0)
Supplement: Supplementary file 1 — Additional file 1: Table S1. The characteristics of E3 ligase genes in peach. (XLSX 97 kb). Table S2. The distribution of introns among different PpE3s. (XLSX 10 kb). Table S3. Chromosomal distribution of different PpE3 subfamilies in peach. (XLSX 11 kb). Table S4. Prevalence of duplication modes in the PpE3 subfamilies. (XLSX 40 kb). Table S5. Domain structure of predicted PpE3 ligase proteins in different subfamilies. (XLSX 108 kb). Table S6. The statistical analysis of data by transcriptome sequencing (XLSX 14 kb). Table S7. Fold changes in PpE3 ligase gene expression between MF and SH peach fruits at the same stage of ripening. (XLSX 96 kb). Table S8. Primers used in qRT-PCR. (XLSX 14 kb). [file 12864_2019_6258_MOESM1_ESM.zip › Additional file 1 TableS3.xlsx]

## Sheet: Sheet1
Table S3 Chromosomal distribution of different PpE3 subfamilies in peach
	BTB	cullin	SKP	HECT	U-box	DDB	F-box※	RING	Total
Pp01	16	4	1	2	11	0	78	61	173
Pp02	7	0	8	0	8	1	22	55	101
Pp03	4	1	0	0	3	0	37	32	77
Pp04	5	1	2	1	3	0	40	29	81
Pp05	4	6	0	0	4	0	8	49	71
Pp06	15	0	0	2	14	1	35	53	120
Pp07	10	0	4	1	5	1	23	29	73
Pp08	6	1	1	1	6	0	23	30	68
※ one located on scaffold_18
