# Supplementary material for: Genome-wide identification and transcriptome profiling reveal that E3 ubiquitin ligase genes relevant to ethylene, auxin and abscisic acid are differentially expressed in the fruits of melting flesh and stony hard peach varieties
Source: BMC Genomics. 2019 Nov 21;20:892. doi: 10.1186/s12864-019-6258-0 (PMC6873611; doi:10.1186/s12864-019-6258-0)
Supplement: Supplementary file 1 — Additional file 1: Table S1. The characteristics of E3 ligase genes in peach. (XLSX 97 kb). Table S2. The distribution of introns among different PpE3s. (XLSX 10 kb). Table S3. Chromosomal distribution of different PpE3 subfamilies in peach. (XLSX 11 kb). Table S4. Prevalence of duplication modes in the PpE3 subfamilies. (XLSX 40 kb). Table S5. Domain structure of predicted PpE3 ligase proteins in different subfamilies. (XLSX 108 kb). Table S6. The statistical analysis of data by transcriptome sequencing (XLSX 14 kb). Table S7. Fold changes in PpE3 ligase gene expression between MF and SH peach fruits at the same stage of ripening. (XLSX 96 kb). Table S8. Primers used in qRT-PCR. (XLSX 14 kb). [file 12864_2019_6258_MOESM1_ESM.zip › Additional file 1 TableS4.xlsx]

## Sheet: Sheet1
Table S4 Prevelance of duplication modes in the PpE3 subfamilies
BTB	Gene duplication modes	Cullin	Gene duplication modes	DDB	Gene duplication modes	F-box	Gene duplication modes	HECT	Gene duplication modes	RING	Gene duplication modes	SKP	Gene duplication modes	U-box	Gene duplication modes
Prupe.1G135400	Singleton	Prupe.1G035400	DSD	Prupe.1G463700	Singleton	Prupe.1G157100	Singleton	Prupe.1G111600	DSD	Prupe.1G347000	Singleton	Prupe.2G065800	DSD	Prupe.3G259400	Singleton
Prupe.1G353800	Singleton	Prupe.1G191200	DSD	Prupe.6G058000	Singleton	Prupe.1G197800	Singleton	Prupe.1G535000	DSD	Prupe.2G011700	Singleton	Prupe.2G109400	DSD	Prupe.1G025700	DSD
Prupe.3G205300	Singleton	Prupe.4G081400	DSD	Prupe.7G257900	Singleton	Prupe.1G353600	Singleton	Prupe.4G009700	DSD	Prupe.2G051700	Singleton	Prupe.2G209400	DSD	Prupe.1G047500	DSD
Prupe.4G140600	Singleton	Prupe.5G063000	PD			Prupe.1G365500	Singleton	Prupe.6G024400	DSD	Prupe.2G055300	Singleton	Prupe.4G065500	DSD	Prupe.1G212500	DSD
Prupe.7G115000	Singleton	Prupe.5G063500	PD			Prupe.1G422100	Singleton	Prupe.6G241700	DSD	Prupe.2G132200	Singleton	Prupe.4G132400	DSD	Prupe.1G229500	DSD
Prupe.1G344900	DSD	Prupe.5G063700	PD			Prupe.1G494700	Singleton	Prupe.7G121800	DSD	Prupe.3G064400	Singleton	Prupe.7G020800	DSD	Prupe.1G295900	DSD
Prupe.1G393800	DSD	Prupe.5G063100	TD			Prupe.2G024000	Singleton	Prupe.8G164700	DSD	Prupe.3G103500	Singleton	Prupe.7G054500	DSD	Prupe.1G323500	DSD
Prupe.2G097900	DSD	Prupe.5G063200	TD			Prupe.2G156300	Singleton			Prupe.3G200600	Singleton	Prupe.2G099500	PD	Prupe.1G364600	DSD
Prupe.2G240000	DSD	Prupe.5G063300	TD			Prupe.3G023100	Singleton			Prupe.3G231000	Singleton	Prupe.2G100100	PD	Prupe.2G109000	DSD
Prupe.2G260000	DSD	Prupe.1G138700	WGD			Prupe.6G324800	Singleton			Prupe.3G313200	Singleton	Prupe.2G100400	PD	Prupe.2G209300	DSD
Prupe.3G178800	DSD	Prupe.1G272800	WGD			Prupe.6G347200	Singleton			Prupe.4G033800	Singleton	Prupe.7G173000	PD	Prupe.2G253400	DSD
Prupe.3G202400	DSD	Prupe.3G269000	WGD			Prupe.7G049500	Singleton			Prupe.4G267100	Singleton	Prupe.1G361400	WGD	Prupe.2G273400	DSD
Prupe.4G088800	DSD	Prupe.8G255500	WGD			Prupe.7G131100	Singleton			Prupe.6G045900	Singleton	Prupe.2G171100	WGD	Prupe.3G164200	DSD
Prupe.5G102800	DSD					Prupe.7G151200	Singleton			Prupe.6G059200	Singleton	Prupe.2G297900	WGD	Prupe.4G031100	DSD
Prupe.5G127000	DSD					Prupe.8G150500	Singleton			Prupe.6G114800	Singleton	Prupe.7G172700	WGD	Prupe.4G067800	DSD
Prupe.5G161100	DSD					Prupe.8G232000	Singleton			Prupe.6G269500	Singleton	Prupe.8G166100	WGD	Prupe.4G271800	DSD
Prupe.6G031300	DSD					Prupe.1G004300	DSD			Prupe.6G276400	Singleton			Prupe.5G009100	DSD
Prupe.6G036000	DSD					Prupe.1G010600	DSD			Prupe.8G143400	Singleton			Prupe.6G014500	DSD
Prupe.6G039200	DSD					Prupe.1G019300	DSD			Prupe.1G003200	DSD			Prupe.6G055800	DSD
Prupe.6G117000	DSD					Prupe.1G082600	DSD			Prupe.1G020100	DSD			Prupe.6G078700	DSD
Prupe.6G187200	DSD					Prupe.1G112700	DSD			Prupe.1G024300	DSD			Prupe.6G079400	DSD
Prupe.6G221500	DSD					Prupe.1G147900	DSD			Prupe.1G034800	DSD			Prupe.6G159600	DSD
Prupe.6G222100	DSD					Prupe.1G187600	DSD			Prupe.1G040200	DSD			Prupe.6G220900	DSD
Prupe.6G223600	DSD					Prupe.1G188300	DSD			Prupe.1G069300	DSD			Prupe.6G290800	DSD
Prupe.6G272700	DSD					Prupe.1G224600	DSD			Prupe.1G096100	DSD			Prupe.6G355500	DSD
Prupe.6G296800	DSD					Prupe.1G228600	DSD			Prupe.1G097100	DSD			Prupe.7G156200	DSD
Prupe.6G328100	DSD					Prupe.1G249900	DSD			Prupe.1G097200	DSD			Prupe.7G205400	DSD
Prupe.7G009900	DSD					Prupe.1G269300	DSD			Prupe.1G124000	DSD			Prupe.7G226000	DSD
Prupe.7G012100	DSD					Prupe.1G331200	DSD			Prupe.1G140100	DSD			Prupe.8G024500	DSD
Prupe.7G046800	DSD					Prupe.1G333100	DSD			Prupe.1G151600	DSD			Prupe.8G127600	DSD
Prupe.7G094200	DSD					Prupe.1G384700	DSD			Prupe.1G153500	DSD			Prupe.8G193300	DSD
Prupe.7G145600	DSD					Prupe.1G401100	DSD			Prupe.1G213500	DSD			Prupe.8G193500	DSD
Prupe.7G146800	DSD					Prupe.1G404200	DSD			Prupe.1G250200	DSD			Prupe.8G222400	DSD
Prupe.7G206800	DSD					Prupe.1G423100	DSD			Prupe.1G275700	DSD			Prupe.6G145300	TD
Prupe.7G262000	DSD					Prupe.1G429300	DSD			Prupe.1G276800	DSD			Prupe.6G202700	TD
Prupe.7G267800	DSD					Prupe.1G459700	DSD			Prupe.1G301000	DSD			Prupe.6G202800	TD
Prupe.8G203100	DSD					Prupe.1G510200	DSD			Prupe.1G303200	DSD			Prupe.6G225600	TD
Prupe.8G235100	DSD					Prupe.1G512600	DSD			Prupe.1G319200	DSD			Prupe.7G094100	TD
Prupe.8G254800	DSD					Prupe.1G514000	DSD			Prupe.1G360300	DSD			Prupe.1G255000	WGD
Prupe.1G487700	PD					Prupe.1G521300	DSD			Prupe.1G363700	DSD			Prupe.1G336200	WGD
Prupe.4G107500	PD					Prupe.1G551800	DSD			Prupe.1G391600	DSD			Prupe.1G353700	WGD
Prupe.4G107800	PD					Prupe.1G556700	DSD			Prupe.1G401200	DSD			Prupe.1G420500	WGD
Prupe.1G487800	TD					Prupe.1G558500	DSD			Prupe.1G423000	DSD			Prupe.2G170900	WGD
Prupe.1G487900	TD					Prupe.2G034500	DSD			Prupe.1G461100	DSD			Prupe.2G193400	WGD
Prupe.1G488000	TD					Prupe.2G052100	DSD			Prupe.1G465000	DSD			Prupe.2G297400	WGD
Prupe.1G488100	TD					Prupe.2G120700	DSD			Prupe.1G467000	DSD			Prupe.2G315200	WGD
Prupe.1G488200	TD					Prupe.2G127900	DSD			Prupe.1G478600	DSD			Prupe.3G278800	WGD
Prupe.1G488300	TD					Prupe.2G163500	DSD			Prupe.1G493000	DSD			Prupe.5G175800	WGD
Prupe.1G488400	TD					Prupe.2G181900	DSD			Prupe.1G495200	DSD			Prupe.5G178900	WGD
Prupe.1G495000	TD					Prupe.2G209200	DSD			Prupe.1G501100	DSD			Prupe.5G237400	WGD
Prupe.1G495100	TD					Prupe.2G264700	DSD			Prupe.1G553100	DSD			Prupe.6G145200	WGD
Prupe.2G185900	TD					Prupe.3G053600	DSD			Prupe.1G567500	DSD			Prupe.6G218400	WGD
Prupe.2G186000	TD					Prupe.3G081200	DSD			Prupe.2G002400	DSD			Prupe.7G094000	WGD
Prupe.1G149100	WGD					Prupe.3G136800	DSD			Prupe.2G003800	DSD			Prupe.8G178000	WGD
Prupe.1G155300	WGD					Prupe.3G200200	DSD			Prupe.2G012300	DSD
Prupe.2G182300	WGD					Prupe.3G231800	DSD			Prupe.2G013300	DSD
Prupe.2G212500	WGD					Prupe.3G238400	DSD			Prupe.2G014300	DSD
Prupe.3G223000	WGD					Prupe.3G239100	DSD			Prupe.2G025300	DSD
Prupe.4G030100	WGD					Prupe.3G246100	DSD			Prupe.2G032500	DSD
Prupe.5G112100	WGD					Prupe.3G247500	DSD			Prupe.2G040800	DSD
Prupe.6G052500	WGD					Prupe.3G291200	DSD			Prupe.2G042900	DSD
Prupe.6G222500	WGD					Prupe.3G291600	DSD			Prupe.2G044600	DSD
Prupe.6G236100	WGD					Prupe.3G300300	DSD			Prupe.2G073000	DSD
Prupe.6G282400	WGD					Prupe.3G311800	DSD			Prupe.2G083700	DSD
Prupe.8G142300	WGD					Prupe.4G009600	DSD			Prupe.2G085600	DSD
Prupe.8G240700	WGD					Prupe.4G034700	DSD			Prupe.2G086200	DSD
Prupe.8G245800	WGD					Prupe.4G052100	DSD			Prupe.2G094100	DSD
						Prupe.4G053600	DSD			Prupe.2G094700	DSD
						Prupe.4G081700	DSD			Prupe.2G098800	DSD
						Prupe.4G112200	DSD			Prupe.2G113400	DSD
						Prupe.4G156000	DSD			Prupe.2G116700	DSD
						Prupe.4G164400	DSD			Prupe.2G122900	DSD
						Prupe.4G183700	DSD			Prupe.2G123400	DSD
						Prupe.4G203700	DSD			Prupe.2G123600	DSD
						Prupe.4G222200	DSD			Prupe.2G141400	DSD
						Prupe.4G237500	DSD			Prupe.2G154700	DSD
						Prupe.4G262500	DSD			Prupe.2G178600	DSD
						Prupe.5G009000	DSD			Prupe.2G181200	DSD
						Prupe.5G021800	DSD			Prupe.2G265500	DSD
						Prupe.5G068800	DSD			Prupe.2G266800	DSD
						Prupe.5G213700	DSD			Prupe.2G277400	DSD
						Prupe.6G006200	DSD			Prupe.2G291800	DSD
						Prupe.6G023100	DSD			Prupe.2G325300	DSD
						Prupe.6G034100	DSD			Prupe.3G030500	DSD
						Prupe.6G093100	DSD			Prupe.3G040200	DSD
						Prupe.6G096300	DSD			Prupe.3G067600	DSD
						Prupe.6G125500	DSD			Prupe.3G074400	DSD
						Prupe.6G145000	DSD			Prupe.3G094400	DSD
						Prupe.6G152700	DSD			Prupe.3G112600	DSD
						Prupe.6G154200	DSD			Prupe.3G125000	DSD
						Prupe.6G172900	DSD			Prupe.3G137000	DSD
						Prupe.6G178100	DSD			Prupe.3G139900	DSD
						Prupe.6G249000	DSD			Prupe.3G194800	DSD
						Prupe.6G256100	DSD			Prupe.3G215900	DSD
						Prupe.6G287700	DSD			Prupe.3G242700	DSD
						Prupe.6G294100	DSD			Prupe.3G283100	DSD
						Prupe.6G316700	DSD			Prupe.3G288800	DSD
						Prupe.6G319100	DSD			Prupe.3G294900	DSD
						Prupe.6G356300	DSD			Prupe.3G297500	DSD
						Prupe.7G008100	DSD			Prupe.3G299100	DSD
						Prupe.7G034300	DSD			Prupe.3G300100	DSD
						Prupe.7G107300	DSD			Prupe.4G001000	DSD
						Prupe.7G109000	DSD			Prupe.4G013500	DSD
						Prupe.7G121000	DSD			Prupe.4G013900	DSD
						Prupe.7G182200	DSD			Prupe.4G016300	DSD
						Prupe.7G247200	DSD			Prupe.4G034800	DSD
						Prupe.7G269000	DSD			Prupe.4G044500	DSD
						Prupe.8G003300	DSD			Prupe.4G050700	DSD
						Prupe.8G025000	DSD			Prupe.4G056500	DSD
						Prupe.8G038200	DSD			Prupe.4G064900	DSD
						Prupe.8G042400	DSD			Prupe.4G087500	DSD
						Prupe.8G061400	DSD			Prupe.4G105400	DSD
						Prupe.8G110700	DSD			Prupe.4G108300	DSD
						Prupe.8G159200	DSD			Prupe.4G108500	DSD
						Prupe.8G204900	DSD			Prupe.4G114900	DSD
						Prupe.8G238100	DSD			Prupe.4G116300	DSD
						Prupe.8G252000	DSD			Prupe.4G120300	DSD
						Prupe.8G253300	DSD			Prupe.4G126200	DSD
						Prupe.1G003900	PD			Prupe.4G167700	DSD
						Prupe.1G024800	PD			Prupe.4G172400	DSD
						Prupe.1G167600	PD			Prupe.4G213600	DSD
						Prupe.1G169600	PD			Prupe.4G244600	DSD
						Prupe.1G286300	PD			Prupe.4G273300	DSD
						Prupe.1G300900	PD			Prupe.5G015100	DSD
						Prupe.1G509300	PD			Prupe.5G015800	DSD
						Prupe.1G509700	PD			Prupe.5G031300	DSD
						Prupe.1G510700	PD			Prupe.5G033100	DSD
						Prupe.2G169600	PD			Prupe.5G033900	DSD
						Prupe.2G255600	PD			Prupe.5G040000	DSD
						Prupe.2G255800	PD			Prupe.5G050300	DSD
						Prupe.2G278400	PD			Prupe.5G061200	DSD
						Prupe.2G278600	PD			Prupe.5G122300	DSD
						Prupe.2G303600	PD			Prupe.5G124100	DSD
						Prupe.3G013300	PD			Prupe.5G137000	DSD
						Prupe.3G013500	PD			Prupe.5G137200	DSD
						Prupe.3G110000	PD			Prupe.5G174900	DSD
						Prupe.3G110400	PD			Prupe.5G184400	DSD
						Prupe.3G110600	PD			Prupe.5G189000	DSD
						Prupe.3G111700	PD			Prupe.5G197100	DSD
						Prupe.3G112000	PD			Prupe.5G198700	DSD
						Prupe.3G112200	PD			Prupe.5G210700	DSD
						Prupe.3G112400	PD			Prupe.5G243100	DSD
						Prupe.4G117600	PD			Prupe.6G001500	DSD
						Prupe.4G117800	PD			Prupe.6G053200	DSD
						Prupe.4G130000	PD			Prupe.6G053700	DSD
						Prupe.4G150700	PD			Prupe.6G055100	DSD
						Prupe.4G220100	PD			Prupe.6G084800	DSD
						Prupe.6G184200	PD			Prupe.6G085400	DSD
						Prupe.6G311500	PD			Prupe.6G100700	DSD
						Prupe.6G311700	PD			Prupe.6G114200	DSD
						Prupe.6G318300	PD			Prupe.6G161300	DSD
						Prupe.6G319000	PD			Prupe.6G163700	DSD
						Prupe.6G319800	PD			Prupe.6G177600	DSD
						Prupe.6G320600	PD			Prupe.6G210700	DSD
						Prupe.7G195100	PD			Prupe.6G238100	DSD
						Prupe.8G148700	PD			Prupe.6G238800	DSD
						Prupe.1G003600	TD			Prupe.6G245100	DSD
						Prupe.1G003700	TD			Prupe.6G253000	DSD
						Prupe.1G024400	TD			Prupe.6G288300	DSD
						Prupe.1G024500	TD			Prupe.6G298400	DSD
						Prupe.1G024600	TD			Prupe.6G303800	DSD
						Prupe.1G025300	TD			Prupe.6G306300	DSD
						Prupe.1G025400	TD			Prupe.6G316500	DSD
						Prupe.1G050500	TD			Prupe.6G329500	DSD
						Prupe.1G066100	TD			Prupe.7G079200	DSD
						Prupe.1G066200	TD			Prupe.7G084100	DSD
						Prupe.1G066300	TD			Prupe.7G088600	DSD
						Prupe.1G066400	TD			Prupe.7G092500	DSD
						Prupe.1G146800	TD			Prupe.7G123200	DSD
						Prupe.1G146900	TD			Prupe.7G126100	DSD
						Prupe.1G147000	TD			Prupe.7G170000	DSD
						Prupe.1G147100	TD			Prupe.7G173200	DSD
						Prupe.1G147200	TD			Prupe.7G174700	DSD
						Prupe.1G157200	TD			Prupe.7G189400	DSD
						Prupe.1G167800	TD			Prupe.7G224300	DSD
						Prupe.1G167900	TD			Prupe.7G237300	DSD
						Prupe.1G168000	TD			Prupe.7G250900	DSD
						Prupe.1G168100	TD			Prupe.7G255200	DSD
						Prupe.1G169800	TD			Prupe.7G256200	DSD
						Prupe.1G169900	TD			Prupe.7G265400	DSD
						Prupe.1G170000	TD			Prupe.8G002900	DSD
						Prupe.1G170100	TD			Prupe.8G035100	DSD
						Prupe.1G172200	TD			Prupe.8G036400	DSD
						Prupe.1G172300	TD			Prupe.8G048800	DSD
						Prupe.1G285200	TD			Prupe.8G076700	DSD
						Prupe.1G285300	TD			Prupe.8G087800	DSD
						Prupe.1G285500	TD			Prupe.8G091100	DSD
						Prupe.1G285600	TD			Prupe.8G108300	DSD
						Prupe.1G496300	TD			Prupe.8G140300	DSD
						Prupe.2G095600	TD			Prupe.8G183300	DSD
						Prupe.2G095700	TD			Prupe.8G199600	DSD
						Prupe.2G095800	TD			Prupe.8G201500	DSD
						Prupe.2G095900	TD			Prupe.8G211400	DSD
						Prupe.2G096000	TD			Prupe.8G216900	DSD
						Prupe.3G047300	TD			Prupe.8G260000	DSD
						Prupe.3G047400	TD			Prupe.8G263800	DSD
						Prupe.3G054700	TD			Prupe.8G271200	DSD
						Prupe.3G059500	TD			Prupe.1G160800	PD
						Prupe.3G059600	TD			Prupe.1G161000	PD
						Prupe.3G094100	TD			Prupe.1G238500	PD
						Prupe.3G094200	TD			Prupe.1G270100	PD
						Prupe.3G191300	TD			Prupe.1G270300	PD
						Prupe.3G223900	TD			Prupe.1G537100	PD
						Prupe.3G224300	TD			Prupe.2G137600	PD
						Prupe.3G224500	TD			Prupe.2G137900	PD
						Prupe.3G224600	TD			Prupe.5G082500	PD
						Prupe.3G224700	TD			Prupe.5G118700	PD
						Prupe.4G087800	TD			Prupe.5G118800	PD
						Prupe.4G087900	TD			Prupe.5G119300	PD
						Prupe.4G140100	TD			Prupe.7G127800	PD
						Prupe.4G150900	TD			Prupe.8G015100	PD
						Prupe.4G151000	TD			Prupe.8G246900	PD
						Prupe.4G151100	TD			Prupe.2G096300	TD
						Prupe.4G158700	TD			Prupe.2G096400	TD
						Prupe.4G158800	TD			Prupe.2G177000	TD
						Prupe.4G158900	TD			Prupe.2G177100	TD
						Prupe.4G159000	TD			Prupe.2G319300	TD
						Prupe.4G160900	TD			Prupe.2G319400	TD
						Prupe.4G161000	TD			Prupe.3G152000	TD
						Prupe.4G161200	TD			Prupe.4G182600	TD
						Prupe.4G161300	TD			Prupe.4G182700	TD
						Prupe.4G208200	TD			Prupe.4G182800	TD
						Prupe.4G210300	TD			Prupe.5G082700	TD
						Prupe.4G219800	TD			Prupe.5G082800	TD
						Prupe.4G219900	TD			Prupe.5G083100	TD
						Prupe.4G221400	TD			Prupe.5G083200	TD
						Prupe.4G221500	TD			Prupe.5G119000	TD
						Prupe.4G236300	TD			Prupe.5G119100	TD
						Prupe.4G236400	TD			Prupe.5G119700	TD
						Prupe.5G081800	TD			Prupe.5G119800	TD
						Prupe.5G081900	TD			Prupe.5G119900	TD
						Prupe.5G149200	TD			Prupe.5G120000	TD
						Prupe.6G075500	TD			Prupe.6G077000	TD
						Prupe.6G214600	TD			Prupe.6G077100	TD
						Prupe.6G214700	TD			Prupe.6G077200	TD
						Prupe.6G214900	TD			Prupe.6G252800	TD
						Prupe.6G354500	TD			Prupe.6G252900	TD
						Prupe.6G354600	TD			Prupe.7G028900	TD
						Prupe.7G069200	TD			Prupe.7G029000	TD
						Prupe.7G104800	TD			Prupe.7G191400	TD
						Prupe.7G104900	TD			Prupe.7G191900	TD
						Prupe.7G108600	TD			Prupe.7G220800	TD
						Prupe.7G108700	TD			Prupe.7G220900	TD
						Prupe.7G177000	TD			Prupe.8G105200	TD
						Prupe.7G177400	TD			Prupe.8G106000	TD
						Prupe.7G202900	TD			Prupe.8G106100	TD
						Prupe.8G124600	TD			Prupe.1G006100	WGD
						Prupe.8G124700	TD			Prupe.1G028000	WGD
						Prupe.8G124900	TD			Prupe.1G037600	WGD
						Prupe.8G148900	TD			Prupe.1G134800	WGD
						Prupe.8G149000	TD			Prupe.1G141000	WGD
						Prupe.8G211600	TD			Prupe.1G146600	WGD
						Prupe.8G211700	TD			Prupe.1G214700	WGD
						Prupe.8G212900	TD			Prupe.1G238300	WGD
						Prupe.1G299200	WGD			Prupe.1G242100	WGD
						Prupe.1G430700	WGD			Prupe.1G256600	WGD
						Prupe.1G480700	WGD			Prupe.1G282600	WGD
						Prupe.2G290600	WGD			Prupe.1G290700	WGD
						Prupe.3G245000	WGD			Prupe.1G305000	WGD
						Prupe.5G091600	WGD			Prupe.1G314300	WGD
						Prupe.6G129400	WGD			Prupe.1G384000	WGD
						Prupe.6G354300	WGD			Prupe.1G427200	WGD
						Prupe.7G085300	WGD			Prupe.1G432700	WGD
						Prupe.7G111200	WGD			Prupe.1G524400	WGD
						Prupe.7G244300	WGD			Prupe.1G524600	WGD
						Prupe.8G172400	WGD			Prupe.1G540900	WGD
										Prupe.2G157200	WGD
										Prupe.2G174100	WGD
										Prupe.2G187400	WGD
										Prupe.2G189600	WGD
										Prupe.2G207900	WGD
										Prupe.2G233100	WGD
										Prupe.2G238100	WGD
										Prupe.2G238300	WGD
										Prupe.2G252900	WGD
										Prupe.2G263800	WGD
										Prupe.2G309900	WGD
										Prupe.2G312000	WGD
										Prupe.3G043300	WGD
										Prupe.3G246300	WGD
										Prupe.3G248900	WGD
										Prupe.3G259000	WGD
										Prupe.3G276400	WGD
										Prupe.3G281500	WGD
										Prupe.3G282900	WGD
										Prupe.3G295000	WGD
										Prupe.4G046100	WGD
										Prupe.4G183300	WGD
										Prupe.5G006700	WGD
										Prupe.5G092900	WGD
										Prupe.5G103600	WGD
										Prupe.5G104300	WGD
										Prupe.5G119600	WGD
										Prupe.5G134100	WGD
										Prupe.5G140900	WGD
										Prupe.5G157700	WGD
										Prupe.5G163100	WGD
										Prupe.5G175600	WGD
										Prupe.5G176800	WGD
										Prupe.5G181100	WGD
										Prupe.5G193700	WGD
										Prupe.5G211100	WGD
										Prupe.5G217400	WGD
										Prupe.5G223100	WGD
										Prupe.6G053600	WGD
										Prupe.6G057100	WGD
										Prupe.6G058200	WGD
										Prupe.6G071800	WGD
										Prupe.6G100500	WGD
										Prupe.6G113900	WGD
										Prupe.6G148500	WGD
										Prupe.6G194300	WGD
										Prupe.6G195100	WGD
										Prupe.6G210600	WGD
										Prupe.6G226000	WGD
										Prupe.6G237500	WGD
										Prupe.6G242300	WGD
										Prupe.6G250600	WGD
										Prupe.6G252700	WGD
										Prupe.6G258400	WGD
										Prupe.6G276500	WGD
										Prupe.6G277400	WGD
										Prupe.6G293100	WGD
										Prupe.6G320100	WGD
										Prupe.6G344100	WGD
										Prupe.7G090500	WGD
										Prupe.7G127600	WGD
										Prupe.7G148100	WGD
										Prupe.7G185500	WGD
										Prupe.7G191200	WGD
										Prupe.7G203000	WGD
										Prupe.8G066400	WGD
										Prupe.8G105100	WGD
										Prupe.8G203400	WGD
										Prupe.8G225200	WGD
										Prupe.8G231300	WGD
										Prupe.8G248200	WGD
										Prupe.8G254000	WGD
