# Supplementary material for: Genome-wide identification and transcriptome profiling reveal that E3 ubiquitin ligase genes relevant to ethylene, auxin and abscisic acid are differentially expressed in the fruits of melting flesh and stony hard peach varieties
Source: BMC Genomics. 2019 Nov 21;20:892. doi: 10.1186/s12864-019-6258-0 (PMC6873611; doi:10.1186/s12864-019-6258-0)
Supplement: Supplementary file 1 — Additional file 1: Table S1. The characteristics of E3 ligase genes in peach. (XLSX 97 kb). Table S2. The distribution of introns among different PpE3s. (XLSX 10 kb). Table S3. Chromosomal distribution of different PpE3 subfamilies in peach. (XLSX 11 kb). Table S4. Prevalence of duplication modes in the PpE3 subfamilies. (XLSX 40 kb). Table S5. Domain structure of predicted PpE3 ligase proteins in different subfamilies. (XLSX 108 kb). Table S6. The statistical analysis of data by transcriptome sequencing (XLSX 14 kb). Table S7. Fold changes in PpE3 ligase gene expression between MF and SH peach fruits at the same stage of ripening. (XLSX 96 kb). Table S8. Primers used in qRT-PCR. (XLSX 14 kb). [file 12864_2019_6258_MOESM1_ESM.zip › Additional file 1 TableS5.xlsx]

## Sheet: BTB
Table S5 Domain structure of PpE3 in different subfamily
	gene	protein_selected	domain_name	domain_start(on_protein)	domain_end(on_protein)	domain_length
BTB	Prupe.1G135400	Prupe.1G135400.1	BTB	61	161	101
	Prupe.1G487700	Prupe.1G487700.2	BTB	56	160	105
	Prupe.1G487800	Prupe.1G487800.1	BTB	38	129	92
	Prupe.1G487900	Prupe.1G487900.1	BTB	64	166	103
	Prupe.1G488000	Prupe.1G488000.1	BTB	42	143	102
	Prupe.1G488100	Prupe.1G488100.1	BTB	41	142	102
	Prupe.1G488200	Prupe.1G488200.1	BTB	41	143	103
	Prupe.1G488300	Prupe.1G488300.1	BTB	42	149	108
	Prupe.1G488400	Prupe.1G488400.1	BTB	45	150	106
	Prupe.1G495000	Prupe.1G495000.1	BTB	161	259	99
	Prupe.1G495100	Prupe.1G495100.1	BTB	161	259	99
	Prupe.2G185900	Prupe.2G185900.1	BTB	64	163	100
	Prupe.2G186000	Prupe.2G186000.1	BTB	65	165	101
	Prupe.2G260000	Prupe.2G260000.1	BTB	92	194	103
	Prupe.4G140600	Prupe.4G140600.2	BTB	811	920	110
	Prupe.5G102800	Prupe.5G102800.1	BTB	22	120	99
	Prupe.5G127000	Prupe.5G127000.2	BTB	18	124	107
	Prupe.6G031300	Prupe.6G031300.1	BTB	163	261	99
	Prupe.6G272700	Prupe.6G272700.1	BTB	18	106	89
	Prupe.7G094200	Prupe.7G094200.2	BTB	20	134	115
	Prupe.7G146800	Prupe.7G146800.3	BTB	133	238	106
	Prupe.7G262000	Prupe.7G262000.1	BTB	6	108	103
BTBM	Prupe.1G149100	Prupe.1G149100.1	MATH	39	151	113
	Prupe.1G149100	Prupe.1G149100.1	BTB	204	314	111
	Prupe.2G240000	Prupe.2G240000.2	MATH	42	154	113
	Prupe.2G240000	Prupe.2G240000.2	BTB	207	316	110
	Prupe.7G012100	Prupe.7G012100.1	MATH	29	141	113
	Prupe.7G012100	Prupe.7G012100.1	BTB	194	305	112
	Prupe.8G245800	Prupe.8G245800.1	MATH	41	153	113
	Prupe.8G245800	Prupe.8G245800.1	BTB	206	315	110
BTBA	Prupe.1G155300	Prupe.1G155300.1	ARM	80	132	53
	Prupe.1G155300	Prupe.1G155300.1	ARM	133	181	49
	Prupe.1G155300	Prupe.1G155300.1	ARM	183	223	41
	Prupe.1G155300	Prupe.1G155300.1	ARM	225	265	41
	Prupe.1G155300	Prupe.1G155300.1	ARM	267	307	41
	Prupe.1G155300	Prupe.1G155300.1	ARM	309	349	41
	Prupe.1G155300	Prupe.1G155300.1	ARM	350	390	41
	Prupe.1G155300	Prupe.1G155300.1	ARM	465	505	41
	Prupe.1G155300	Prupe.1G155300.1	BTB	537	634	98
	Prupe.8G240700	Prupe.8G240700.1	ARM	86	139	54
	Prupe.8G240700	Prupe.8G240700.1	ARM	140	186	47
	Prupe.8G240700	Prupe.8G240700.1	ARM	188	228	41
	Prupe.8G240700	Prupe.8G240700.1	ARM	230	270	41
	Prupe.8G240700	Prupe.8G240700.1	ARM	272	312	41
	Prupe.8G240700	Prupe.8G240700.1	ARM	314	354	41
	Prupe.8G240700	Prupe.8G240700.1	ARM	355	395	41
	Prupe.8G240700	Prupe.8G240700.1	ARM	469	510	42
	Prupe.8G240700	Prupe.8G240700.1	BTB	542	639	98
BTBN	Prupe.1G344900	Prupe.1G344900.1	BTB	5	108	104
	Prupe.1G344900	Prupe.1G344900.1	NPH3	199	436	238
	Prupe.1G393800	Prupe.1G393800.1	BTB	29	127	99
	Prupe.1G393800	Prupe.1G393800.1	NPH3	209	462	254
	Prupe.2G097900	Prupe.2G097900.1	BTB	25	116	92
	Prupe.2G097900	Prupe.2G097900.1	NPH3	206	440	235
	Prupe.2G212500	Prupe.2G212500.1	BTB	28	134	107
	Prupe.2G212500	Prupe.2G212500.1	NPH3	212	478	267
	Prupe.3G202400	Prupe.3G202400.1	BTB	41	138	98
	Prupe.3G202400	Prupe.3G202400.1	NPH3	217	465	249
	Prupe.3G223000	Prupe.3G223000.4	BTB	5	106	102
	Prupe.3G223000	Prupe.3G223000.4	NPH3	191	418	228
	Prupe.4G030100	Prupe.4G030100.1	BTB	5	106	102
	Prupe.4G030100	Prupe.4G030100.1	NPH3	188	415	228
	Prupe.4G088800	Prupe.4G088800.1	BTB	28	125	98
	Prupe.4G088800	Prupe.4G088800.1	NPH3	213	482	270
	Prupe.6G039200	Prupe.6G039200.1	BTB	42	146	105
	Prupe.6G039200	Prupe.6G039200.1	NPH3	197	452	256
	Prupe.6G117000	Prupe.6G117000.1	BTB	25	123	99
	Prupe.6G117000	Prupe.6G117000.1	NPH3	210	470	261
	Prupe.6G187200	Prupe.6G187200.1	BTB	51	156	106
	Prupe.6G187200	Prupe.6G187200.1	NPH3	208	482	275
	Prupe.6G221500	Prupe.6G221500.1	BTB	54	147	94
	Prupe.6G221500	Prupe.6G221500.1	NPH3	204	267	64
	Prupe.6G222500	Prupe.6G222500.3	BTB	22	121	100
	Prupe.6G222500	Prupe.6G222500.3	NPH3	209	460	252
	Prupe.6G223600	Prupe.6G223600.1	BTB	44	136	93
	Prupe.6G223600	Prupe.6G223600.1	NPH3	218	471	254
	Prupe.6G236100	Prupe.6G236100.1	BTB	28	128	101
	Prupe.6G236100	Prupe.6G236100.1	NPH3	214	480	267
	Prupe.6G296800	Prupe.6G296800.1	BTB	34	125	92
	Prupe.6G296800	Prupe.6G296800.1	NPH3	202	460	259
	Prupe.6G328100	Prupe.6G328100.1	BTB	88	187	100
	Prupe.6G328100	Prupe.6G328100.1	NPH3	269	506	238
	Prupe.7G145600	Prupe.7G145600.1	BTB	29	153	125
	Prupe.7G145600	Prupe.7G145600.1	NPH3	246	514	269
	Prupe.8G142300	Prupe.8G142300.3	BTB	29	127	99
	Prupe.8G142300	Prupe.8G142300.3	NPH3	210	460	251
	Prupe.8G203100	Prupe.8G203100.1	BTB	32	124	93
	Prupe.8G203100	Prupe.8G203100.1	NPH3	205	465	261
	Prupe.8G254800	Prupe.8G254800.1	BTB	38	130	93
	Prupe.8G254800	Prupe.8G254800.1	NPH3	211	479	269
BTBT	Prupe.6G052500	Prupe.6G052500.2	BTB	224	324	101
	Prupe.6G052500	Prupe.6G052500.2	TPR	753	786	34
	Prupe.6G282400	Prupe.6G282400.1	BTB	263	363	101
	Prupe.6G282400	Prupe.6G282400.1	TPR	793	826	34
	Prupe.8G235100	Prupe.8G235100.2	BTB	181	281	101
	Prupe.8G235100	Prupe.8G235100.2	TPR	711	744	34
BTBBB	Prupe.1G353800	Prupe.1G353800.6	BACK	457	580	124
	Prupe.1G353800	Prupe.1G353800.6	BTB	208	299	92
	Prupe.1G353800	Prupe.1G353800.6	BTB	347	451	105
	Prupe.1G353800	Prupe.1G353800.6	F5_F8_type_C	661	797	137
	Prupe.1G353800	Prupe.1G353800.6	Methyltransf_FA	50	151	102
BTBB	Prupe.2G182300	Prupe.2G182300.2	BTB	145	245	101
	Prupe.2G182300	Prupe.2G182300.2	BACK	260	362	103
	Prupe.5G112100	Prupe.5G112100.2	BTB	150	248	99
	Prupe.5G112100	Prupe.5G112100.2	BACK	263	365	103
BTBBL	Prupe.7G115000	Prupe.7G115000.1	BTB	28	140	113
	Prupe.7G115000	Prupe.7G115000.1	BACK	153	261	109
	Prupe.7G115000	Prupe.7G115000.1	LRR	497	522	26
BTBAD	Prupe.7G046800	Prupe.7G046800.1	BTB	26	173	148
	Prupe.7G046800	Prupe.7G046800.1	DUF3420	208	268	61
	Prupe.7G046800	Prupe.7G046800.1	ANK	291	321	31
	Prupe.7G046800	Prupe.7G046800.1	ANK	326	355	30
BTBAND	Prupe.3G178800	Prupe.3G178800.2	BTB	65	191	127
	Prupe.3G178800	Prupe.3G178800.2	DUF3420	226	274	49
	Prupe.3G178800	Prupe.3G178800.2	ANK	331	360	30
	Prupe.3G178800	Prupe.3G178800.2	NPR1_like_C	373	576	204
	Prupe.4G107500	Prupe.4G107500.4	BTB	67	193	127
	Prupe.4G107500	Prupe.4G107500.4	DUF3420	228	276	49
	Prupe.4G107500	Prupe.4G107500.4	ANK	299	329	31
	Prupe.4G107500	Prupe.4G107500.4	ANK	333	362	30
	Prupe.4G107500	Prupe.4G107500.4	NPR1_like_C	375	447	73
	Prupe.7G206800	Prupe.7G206800.2	BTB	61	186	126
	Prupe.7G206800	Prupe.7G206800.2	DUF3420	223	271	49
	Prupe.7G206800	Prupe.7G206800.2	ANK	294	324	31
	Prupe.7G206800	Prupe.7G206800.2	ANK	328	357	30
	Prupe.7G206800	Prupe.7G206800.2	NPR1_like_C	370	514	145
BTBBA	Prupe.3G205300	Prupe.3G205300.1	ANK	66	95	30
	Prupe.3G205300	Prupe.3G205300.1	BTB	173	270	98
	Prupe.3G205300	Prupe.3G205300.1	BTB	345	452	108
BTBAN	Prupe.4G107800	Prupe.4G107800.6	BTB	63	189	127
	Prupe.4G107800	Prupe.4G107800.6	ANK	329	361	33
	Prupe.4G107800	Prupe.4G107800.6	NPR1_like_C	371	573	203
BTBP	Prupe.6G036000	Prupe.6G036000.1	BTB	8	113	106
	Prupe.6G036000	Prupe.6G036000.1	Pentapeptide	140	173	34
	Prupe.6G036000	Prupe.6G036000.1	Pentapeptide	174	213	40
	Prupe.6G036000	Prupe.6G036000.1	Pentapeptide	214	252	39
	Prupe.7G009900	Prupe.7G009900.2	Pfam:BTB_2	1	52	52
	Prupe.7G009900	Prupe.7G009900.2	Pentapeptide	81	117	37
	Prupe.7G009900	Prupe.7G009900.2	Pentapeptide	118	157	40
	Prupe.7G009900	Prupe.7G009900.2	Pentapeptide	188	227	40
BTBZ	Prupe.5G161100	Prupe.5G161100.1	BTB	31	132	102
	Prupe.5G161100	Prupe.5G161100.1	ZnF_TAZ	208	302	95
	Prupe.6G222100	Prupe.6G222100.2	BTB	68	168	101
	Prupe.6G222100	Prupe.6G222100.2	ZnF_TAZ	245	338	94
	Prupe.7G267800	Prupe.7G267800.1	BTB	96	196	101
	Prupe.7G267800	Prupe.7G267800.1	ZnF_TAZ	273	366	94

## Sheet: F-box
Table S5 Domain structure of PpE3 in different subfamily
	gene	protein_selected	subfamily	domain_name	domain_start(on_protein)	domain_end(on_protein)	domain_length	E_value	domain_source	domain_status
FBX	Prupe.1G003700	Prupe.1G003700.1	F-box	F-box	7	47	41	1.1e-05	SMART	visible|OK
	Prupe.1G004300	Prupe.1G004300.1	F-box	F-box	37	76	40	1e-07	SMART	visible|OK
	Prupe.1G010600	Prupe.1G010600.1	F-box	F-box	59	100	42	0.00011	SMART	visible|OK
	Prupe.1G019300	Prupe.1G019300.1	F-box	F-box	36	75	40	1.36084e-06	SMART	visible|OK
	Prupe.1G024400	Prupe.1G024400.1	F-box	F-box	1	31	31	0.00026	PFAM	visible|OK
	Prupe.1G024500	Prupe.1G024500.1	F-box	F-box	4	44	41	3.75882e-09	SMART	visible|OK
	Prupe.1G024600	Prupe.1G024600.1	F-box	F-box	4	44	41	2.4e-10	SMART	visible|OK
	Prupe.1G024800	Prupe.1G024800.1	F-box	F-box	4	44	41	8.12612e-05	SMART	visible|OK
	Prupe.1G025300	Prupe.1G025300.1	F-box	F-box	4	44	41	6.80419e-07	SMART	visible|OK
	Prupe.1G025400	Prupe.1G025400.1	F-box	F-box	4	44	41	2.87302e-05	SMART	visible|OK
	Prupe.1G050500	Prupe.1G050500.1	F-box	F-box	7	46	40	0.00029	SMART	visible|OK
	Prupe.1G066100	Prupe.1G066100.1	F-box	F-box	26	66	41	2.8e-07	SMART	visible|OK
	Prupe.1G066200	Prupe.1G066200.1	F-box	F-box	24	63	39	0.00394	SMART	visible|OK
	Prupe.1G066300	Prupe.1G066300.1	F-box	F-box	5	65	61	7.5e-07	PFAM	visible|OK
	Prupe.1G066400	Prupe.1G066400.1	F-box	F-box	22	60	39	0.0630625	SMART	visible|OK
	Prupe.1G112700	Prupe.1G112700.1	F-box	F-box	9	49	41	1.87941e-09	SMART	visible|OK
	Prupe.1G146900	Prupe.1G146900.1	F-box	F-box	43	83	41	2.7e-09	SMART	visible|OK
	Prupe.1G157100	Prupe.1G157100.2	F-box	F-box	14	54	41	1.6e-08	PFAM	visible|OK
	Prupe.1G157200	Prupe.1G157200.1	F-box	F-box	45	93	49	0.00021	PFAM	visible|OK
	Prupe.1G167800	Prupe.1G167800.1	F-box	F-box	39	79	41	1.26971e-06	SMART	visible|OK
	Prupe.1G168100	Prupe.1G168100.1	F-box	F-box	35	75	41	0.00970488	SMART	visible|OK
	Prupe.1G169600	Prupe.1G169600.1	F-box	F-box	36	76	41	2.7e-08	SMART	visible|OK
	Prupe.1G169900	Prupe.1G169900.1	F-box	F-box	23	63	41	5.8e-08	SMART	visible|OK
	Prupe.1G172300	Prupe.1G172300.1	F-box	F-box	12	52	41	8.84275e-06	SMART	visible|OK
	Prupe.1G187600	Prupe.1G187600.1	F-box	F-box	35	75	41	6.3e-05	SMART	visible|OK
	Prupe.1G188300	Prupe.1G188300.1	F-box	F-box	22	62	41	1.8e-11	SMART	visible|OK
	Prupe.1G224600	Prupe.1G224600.1	F-box	F-box	131	171	41	3.7e-08	SMART	visible|OK
	Prupe.1G249900	Prupe.1G249900.1	F-box	F-box	22	62	41	0.00242622	SMART	visible|OK
	Prupe.1G269300	Prupe.1G269300.1	F-box	F-box	26	64	39	0.00063	PFAM	visible|OK
	Prupe.1G285600	Prupe.1G285600.1	F-box	F-box	20	64	45	0.00037	PFAM	visible|OK
	Prupe.1G286300	Prupe.1G286300.1	F-box	F-box	22	63	42	0.00044	SMART	visible|OK
	Prupe.1G365500	Prupe.1G365500.1	F-box	F-box	36	76	41	2.8e-07	SMART	visible|OK
	Prupe.1G401100	Prupe.1G401100.1	F-box	F-box	33	73	41	1.08867e-05	SMART	visible|OK
	Prupe.1G422100	Prupe.1G422100.1	F-box	F-box	73	113	41	4.6e-06	SMART	visible|OK
	Prupe.1G423100	Prupe.1G423100.1	F-box	F-box	14	54	41	1.3089e-08	SMART	visible|OK
	Prupe.1G429300	Prupe.1G429300.1	F-box	F-box	49	89	41	0.00844859	SMART	visible|OK
	Prupe.1G494700	Prupe.1G494700.1	F-box	F-box	118	158	41	2.3e-12	SMART	visible|OK
	Prupe.1G496300	Prupe.1G496300.1	F-box	F-box	34	80	47	0.00065	PFAM	visible|OK
	Prupe.1G509300	Prupe.1G509300.2	F-box	F-box	78	118	41	1.8e-07	SMART	visible|OK
	Prupe.1G509700	Prupe.1G509700.1	F-box	F-box	158	198	41	5e-07	SMART	visible|OK
	Prupe.1G510700	Prupe.1G510700.2	F-box	F-box	150	190	41	8.2e-05	SMART	visible|OK
	Prupe.1G512600	Prupe.1G512600.1	F-box	F-box	163	203	41	2.9e-05	SMART	visible|OK
	Prupe.1G514000	Prupe.1G514000.1	F-box	F-box	7	48	42	2.2e-06	SMART	visible|OK
	Prupe.2G095600	Prupe.2G095600.1	F-box	F-box	14	53	40	6.80419e-07	SMART	visible|OK
	Prupe.2G095700	Prupe.2G095700.1	F-box	F-box	4	43	40	0.0194098	SMART	visible|OK
	Prupe.2G156300	Prupe.2G156300.1	F-box	F-box	30	71	42	0.000746757	SMART	visible|OK
	Prupe.2G163500	Prupe.2G163500.1	F-box	F-box	19	59	41	4.2e-10	SMART	visible|OK
	Prupe.2G181900	Prupe.2G181900.2	F-box	F-box	45	85	41	1.03824e-11	SMART	visible|OK
	Prupe.2G255600	Prupe.2G255600.1	F-box	F-box	23	63	41	7.4e-09	SMART	visible|OK
	Prupe.2G278600	Prupe.2G278600.6	F-box	F-box	12	51	40	3.6e-06	SMART	visible|OK
	Prupe.2G303600	Prupe.2G303600.2	F-box	F-box	118	158	41	2.6e-09	SMART	visible|OK
	Prupe.3G023100	Prupe.3G023100.1	F-box	F-box	5	49	45	0.00015	PFAM	visible|OK
	Prupe.3G053600	Prupe.3G053600.1	F-box	F-box	84	125	42	0.00052	SMART	visible|OK
	Prupe.3G054700	Prupe.3G054700.1	F-box	F-box	44	86	43	6.1e-07	SMART	visible|OK
	Prupe.3G059500	Prupe.3G059500.1	F-box	F-box	6	46	41	2.1e-07	SMART	visible|OK
	Prupe.3G059600	Prupe.3G059600.1	F-box	F-box	25	65	41	5.8e-06	SMART	visible|OK
	Prupe.3G136800	Prupe.3G136800.1	F-box	F-box	75	115	41	1.3e-06	SMART	visible|OK
	Prupe.3G200200	Prupe.3G200200.1	F-box	F-box	24	62	39	0.00130018	SMART	visible|OK
	Prupe.3G223900	Prupe.3G223900.2	F-box	F-box	12	51	40	2.1e-05	SMART	visible|OK
	Prupe.3G224500	Prupe.3G224500.1	F-box	F-box	29	69	41	1.2e-10	SMART	visible|OK
	Prupe.3G224600	Prupe.3G224600.1	F-box	F-box	29	69	41	5e-07	SMART	visible|OK
	Prupe.3G231800	Prupe.3G231800.1	F-box	F-box	77	117	41	6e-06	SMART	visible|OK
	Prupe.3G245000	Prupe.3G245000.3	F-box	F-box	13	53	41	0.0388195	SMART	visible|OK
	Prupe.3G246100	Prupe.3G246100.1	F-box	F-box	47	87	41	0.00242622	SMART	visible|OK
	Prupe.3G247500	Prupe.3G247500.2	F-box	F-box	98	138	41	9.54096e-11	SMART	visible|OK
	Prupe.3G300300	Prupe.3G300300.2	F-box	F-box	206	246	41	7.3e-05	SMART	visible|OK
	Prupe.4G009600	Prupe.4G009600.8	F-box	F-box	21	61	41	0.011148	SMART	visible|OK
	Prupe.4G034700	Prupe.4G034700.1	F-box	F-box	7	47	41	3.2e-07	SMART	visible|OK
	Prupe.4G052100	Prupe.4G052100.1	F-box	F-box	8	48	41	3.70212e-08	SMART	visible|OK
	Prupe.4G053600	Prupe.4G053600.1	F-box	F-box	51	91	41	2.17734e-05	SMART	visible|OK
	Prupe.4G087800	Prupe.4G087800.1	F-box	F-box	29	76	47	4.8e-05	PFAM	visible|OK
	Prupe.4G087900	Prupe.4G087900.1	F-box	F-box	34	82	49	0.00016	PFAM	visible|OK
	Prupe.4G117600	Prupe.4G117600.1	F-box	F-box	47	87	41	3.35077e-06	SMART	visible|OK
	Prupe.4G117800	Prupe.4G117800.1	F-box	F-box	47	87	41	1.25055e-05	SMART	visible|OK
	Prupe.4G130000	Prupe.4G130000.1	F-box	F-box	25	65	41	8.1e-11	SMART	visible|OK
	Prupe.4G150700	Prupe.4G150700.1	F-box	F-box	23	63	41	2.9e-08	SMART	visible|OK
	Prupe.4G150900	Prupe.4G150900.1	F-box	F-box	19	59	41	2.12631e-08	SMART	visible|OK
	Prupe.4G156000	Prupe.4G156000.1	F-box	F-box	5	45	41	1.63612e-09	SMART	visible|OK
	Prupe.4G159000	Prupe.4G159000.1	F-box	F-box	27	67	41	1.1e-05	SMART	visible|OK
	Prupe.4G219800	Prupe.4G219800.1	F-box	F-box	27	67	41	3.5e-09	SMART	visible|OK
	Prupe.4G219900	Prupe.4G219900.1	F-box	F-box	14	55	42	6.5e-10	SMART	visible|OK
	Prupe.4G220100	Prupe.4G220100.1	F-box	F-box	57	97	41	1.1e-12	SMART	visible|OK
	Prupe.4G221500	Prupe.4G221500.1	F-box	F-box	19	59	41	1.9e-10	SMART	visible|OK
	Prupe.4G222200	Prupe.4G222200.1	F-box	F-box	16	56	41	2.12631e-08	SMART	visible|OK
	Prupe.4G236300	Prupe.4G236300.1	F-box	F-box	6	46	41	4.4e-06	SMART	visible|OK
	Prupe.4G236400	Prupe.4G236400.1	F-box	F-box	6	46	41	1.2e-11	SMART	visible|OK
	Prupe.4G262500	Prupe.4G262500.2	F-box	F-box	95	135	41	9.47742e-06	SMART	visible|OK
	Prupe.5G021800	Prupe.5G021800.1	F-box	F-box	20	59	40	1.1e-05	SMART	visible|OK
	Prupe.5G068800	Prupe.5G068800.1	F-box	F-box	10	51	42	6.6e-05	SMART	visible|OK
	Prupe.5G081900	Prupe.5G081900.1	F-box	F-box	73	113	41	9.4e-11	SMART	visible|OK
	Prupe.6G023100	Prupe.6G023100.1	F-box	F-box	33	73	41	6.2e-05	SMART	visible|OK
	Prupe.6G075500	Prupe.6G075500.1	F-box	F-box	6	47	42	4.9e-06	SMART	visible|OK
	Prupe.6G096300	Prupe.6G096300.2	F-box	F-box	23	63	41	9.4e-08	SMART	visible|OK
	Prupe.6G125500	Prupe.6G125500.1	F-box	F-box	36	76	41	1.2e-10	SMART	visible|OK
	Prupe.6G129400	Prupe.6G129400.1	F-box	F-box	4	45	42	8.25058e-06	SMART	visible|OK
	Prupe.6G145000	Prupe.6G145000.1	F-box	F-box	4	44	41	4.3e-09	SMART	visible|OK
	Prupe.6G214600	Prupe.6G214600.1	F-box	F-box	17	57	41	4.4e-11	SMART	visible|OK
	Prupe.6G214700	Prupe.6G214700.1	F-box	F-box	17	56	40	3.4e-12	SMART	visible|OK
	Prupe.6G249000	Prupe.6G249000.3	F-box	F-box	61	101	41	0.00026	SMART	visible|OK
	Prupe.6G294100	Prupe.6G294100.1	F-box	F-box	4	45	42	0.000565936	SMART	visible|OK
	Prupe.6G311500	Prupe.6G311500.1	F-box	F-box	31	71	41	1.5e-06	SMART	visible|OK
	Prupe.6G311700	Prupe.6G311700.1	F-box	F-box	31	71	41	0.00021445	SMART	visible|OK
	Prupe.6G319000	Prupe.6G319000.1	F-box	F-box	1	41	41	1.8e-07	SMART	visible|OK
	Prupe.6G319100	Prupe.6G319100.1	F-box	F-box	9	46	38	0.00088	PFAM	visible|OK
	Prupe.6G347200	Prupe.6G347200.1	F-box	F-box	15	55	41	1.43651e-05	SMART	visible|OK
	Prupe.6G354500	Prupe.6G354500.1	F-box	F-box	30	70	41	3.4e-05	SMART	visible|OK
	Prupe.6G354600	Prupe.6G354600.1	F-box	F-box	10	50	41	0.000229841	SMART	visible|OK
	Prupe.7G008100	Prupe.7G008100.1	F-box	F-box	11	51	41	5.6e-07	SMART	visible|OK
	Prupe.7G034300	Prupe.7G034300.1	F-box	F-box	90	130	41	0.000492676	SMART	visible|OK
	Prupe.7G049500	Prupe.7G049500.1	F-box	F-box	2	42	41	0.0017156	SMART	visible|OK
	Prupe.7G104800	Prupe.7G104800.1	F-box	F-box	25	65	41	0.00452749	SMART	visible|OK
	Prupe.7G104900	Prupe.7G104900.1	F-box	F-box	26	61	36	1.6e-05	PFAM	visible|OK
	Prupe.7G107300	Prupe.7G107300.1	F-box	F-box	31	71	41	0.000528037	SMART	visible|OK
	Prupe.7G108600	Prupe.7G108600.6	F-box	F-box	25	60	36	0.00019	PFAM	visible|OK
	Prupe.7G108700	Prupe.7G108700.1	F-box	F-box	31	71	41	0.00013	SMART	visible|OK
	Prupe.7G109000	Prupe.7G109000.1	F-box	F-box	38	78	41	1.6e-06	SMART	visible|OK
	Prupe.7G111200	Prupe.7G111200.4	F-box	F-box	4	45	42	2.06264e-06	SMART	visible|OK
	Prupe.7G131100	Prupe.7G131100.4	F-box	F-box	10	50	41	0.00018	SMART	visible|OK
	Prupe.7G151200	Prupe.7G151200.2	F-box	F-box	32	70	39	4.2e-05	SMART	visible|OK
	Prupe.8G025000	Prupe.8G025000.2	F-box	F-box	4	44	41	0.000151639	SMART	visible|OK
	Prupe.8G038200	Prupe.8G038200.1	F-box	F-box	8	48	41	1.2e-05	SMART	visible|OK
	Prupe.8G042400	Prupe.8G042400.2	F-box	F-box	24	64	41	4.7e-10	SMART	visible|OK
	Prupe.8G110700	Prupe.8G110700.1	F-box	F-box	7	46	40	3.7e-05	SMART	visible|OK
	Prupe.8G150500	Prupe.8G150500.1	F-box	F-box	345	385	41	7.4e-08	SMART	visible|OK
	Prupe.8G159200	Prupe.8G159200.1	F-box	F-box	97	137	41	1.1e-05	SMART	visible|OK
	Prupe.8G204900	Prupe.8G204900.2	F-box	F-box	7	47	41	2.91702e-06	SMART	visible|OK
	Prupe.8G211700	Prupe.8G211700.1	F-box	F-box	19	59	41	3e-09	SMART	visible|OK
	Prupe.8G252000	Prupe.8G252000.1	F-box	F-box	29	69	41	1.4e-07	SMART	visible|OK
	Prupe.I001500	Prupe.I001500.1	F-box	F-box	7	47	41	5.2e-06	SMART	visible|OK
FBO	Prupe.1G082600	Prupe.1G082600.2	F-box	F-box	214	255	42	0.0001	SMART	visible|OK
	Prupe.1G082600	Prupe.1G082600.2	F-box	Kelch	306	357	52	2.8e-11	PFAM	visible|OK
	Prupe.1G082600	Prupe.1G082600.2	F-box	Kelch	358	411	53	1.6e-09	PFAM	visible|OK
	Prupe.1G082600	Prupe.1G082600.2	F-box	Kelch	410	462	53	3e-05	PFAM	visible|OK
	Prupe.1G082600	Prupe.1G082600.2	F-box	Kelch	464	515	52	2.3e-05	PFAM	visible|OK
	Prupe.1G082600	Prupe.1G082600.2	F-box	Kelch	529	581	53	2.8e-05	PFAM	visible|OK
	Prupe.1G082600	Prupe.1G082600.2	F-box	PAC	123	164	42	0.0047	SMART	visible|OK
	Prupe.1G082600	Prupe.1G082600.2	F-box	PAS	39	108	70	0.021	SMART	visible|OK
	Prupe.1G331200	Prupe.1G331200.1	F-box	Dynein_light	31	114	84	5.7e-29	SMART	visible|OK
	Prupe.1G331200	Prupe.1G331200.1	F-box	F-box	160	208	49	0.00012	PFAM	visible|OK
	Prupe.1G353600	Prupe.1G353600.1	F-box	F-box	79	119	41	1.58713e-07	SMART	visible|OK
	Prupe.1G353600	Prupe.1G353600.1	F-box	Herpes_UL92	214	295	82	9.2e-10	PFAM	visible|OK
	Prupe.1G521300	Prupe.1G521300.1	F-box	F-box	25	65	41	0.000348374	SMART	visible|OK
	Prupe.1G521300	Prupe.1G521300.1	F-box	JmjC	213	386	174	2.50839e-17	SMART	visible|OK
	Prupe.2G034500	Prupe.2G034500.2	F-box	DEXDc	309	899	591	6.6e-15	SMART	visible|OK
	Prupe.2G034500	Prupe.2G034500.2	F-box	F-box	271	311	41	0.00023	SMART	visible|OK
	Prupe.2G034500	Prupe.2G034500.2	F-box	HELICc	1215	1297	83	8.2e-10	SMART	visible|OK
	Prupe.2G034500	Prupe.2G034500.2	F-box	RING	1051	1161	111	5.2e-05	SMART	visible|OK
	Prupe.2G127900	Prupe.2G127900.1	F-box	ARM	499	542	44	0.000173735	SMART	visible|OK
	Prupe.2G127900	Prupe.2G127900.1	F-box	ARM	543	584	42	0.102179	SMART	visible|OK
	Prupe.2G127900	Prupe.2G127900.1	F-box	ARM	589	629	41	2.05728e-06	SMART	visible|OK
	Prupe.2G127900	Prupe.2G127900.1	F-box	ARM	630	673	44	0.00120996	SMART	visible|OK
	Prupe.2G127900	Prupe.2G127900.1	F-box	ARM	674	714	41	0.0255448	SMART	visible|OK
	Prupe.2G127900	Prupe.2G127900.1	F-box	F-box	43	83	41	1.65012e-05	SMART	visible|OK
	Prupe.2G255800	Prupe.2G255800.1	F-box	F-box	1051	1091	41	7.4e-09	SMART	visible|OK
	Prupe.2G255800	Prupe.2G255800.1	F-box	S_TKc	754	1024	271	5.5e-94	SMART	visible|OK
	Prupe.4G112200	Prupe.4G112200.1	F-box	FBA1	425	530	106	0.00017	PFAM	visible|OK
	Prupe.4G112200	Prupe.4G112200.1	F-box	F-box	245	285	41	1.8e-11	SMART	visible|OK
	Prupe.4G112200	Prupe.4G112200.1	F-box	NAM	22	149	128	4.3e-18	PFAM	visible|OK
	Prupe.4G164400	Prupe.4G164400.1	F-box	F-box	55	109	55	1.2e-06	PFAM	visible|OK
	Prupe.4G164400	Prupe.4G164400.1	F-box	Tub	121	377	257	1.8e-82	PFAM	visible|OK
	Prupe.5G149200	Prupe.5G149200.1	F-box	F-box	31	71	41	2e-07	SMART	visible|OK
	Prupe.5G149200	Prupe.5G149200.1	F-box	FIST_C	364	502	139	2.9e-12	SMART	visible|OK
	Prupe.6G034100	Prupe.6G034100.1	F-box	ACTIN	137	467	331	5.6e-23	SMART	visible|OK
	Prupe.6G034100	Prupe.6G034100.1	F-box	F-box	46	86	41	4.2e-09	SMART	visible|OK
	Prupe.6G324800	Prupe.6G324800.1	F-box	F-box	44	84	41	0.00065009	SMART	visible|OK
	Prupe.6G324800	Prupe.6G324800.1	F-box	LysM	115	159	45	0.000400177	SMART	visible|OK
FBP	Prupe.1G003600	Prupe.1G003600.1	F-box	F-box	16	56	41	0.000141484	SMART	visible|OK
	Prupe.1G003600	Prupe.1G003600.1	F-box	PP2	103	265	163	1.1e-49	PFAM	visible|OK
	Prupe.1G003900	Prupe.1G003900.1	F-box	F-box	7	47	41	5.8e-07	SMART	visible|OK
	Prupe.1G003900	Prupe.1G003900.1	F-box	PP2	94	254	161	4.8e-44	PFAM	visible|OK
	Prupe.2G290600	Prupe.2G290600.1	F-box	F-box	31	70	40	1.3e-05	SMART	visible|OK
	Prupe.2G290600	Prupe.2G290600.1	F-box	PP2	119	279	161	1.3e-35	PFAM	visible|OK
	Prupe.5G091600	Prupe.5G091600.1	F-box	F-box	27	67	41	0.0208029	SMART	visible|OK
	Prupe.5G091600	Prupe.5G091600.1	F-box	PP2	117	277	161	1.5e-38	PFAM	visible|OK
	Prupe.6G356300	Prupe.6G356300.1	F-box	F-box	46	86	41	5.6e-06	SMART	visible|OK
	Prupe.6G356300	Prupe.6G356300.1	F-box	PP2	151	348	198	1e-56	PFAM	visible|OK
	Prupe.7G121000	Prupe.7G121000.1	F-box	F-box	24	64	41	0.00970488	SMART	visible|OK
	Prupe.7G121000	Prupe.7G121000.1	F-box	PP2	114	284	171	6.6e-40	PFAM	visible|OK
FBDUF	Prupe.1G197800	Prupe.1G197800.1	F-box	DUF525	319	413	95	2.2e-22	PFAM	visible|OK
	Prupe.1G197800	Prupe.1G197800.1	F-box	F-box	5	49	45	0.00023	PFAM	visible|OK
	Prupe.3G239100	Prupe.3G239100.1	F-box	DUF295	463	523	61	7.6e-07	PFAM	visible|OK
	Prupe.3G239100	Prupe.3G239100.1	F-box	F-box	114	154	41	1.1e-06	SMART	visible|OK
	Prupe.3G291200	Prupe.3G291200.1	F-box	DUF295	333	398	66	4.9e-08	PFAM	visible|OK
	Prupe.3G291200	Prupe.3G291200.1	F-box	F-box	26	65	40	5.2e-08	SMART	visible|OK
	Prupe.6G178100	Prupe.6G178100.1	F-box	DUF295	289	363	75	6.1e-13	PFAM	visible|OK
	Prupe.6G178100	Prupe.6G178100.1	F-box	F-box	22	62	41	4.6e-05	SMART	visible|OK
	Prupe.6G184200	Prupe.6G184200.1	F-box	DUF295	317	375	59	1.7e-15	PFAM	visible|OK
	Prupe.6G184200	Prupe.6G184200.1	F-box	F-box	14	55	42	2.2e-05	SMART	visible|OK
	Prupe.7G177000	Prupe.7G177000.1	F-box	DUF295	314	373	60	8e-13	PFAM	visible|OK
	Prupe.7G177000	Prupe.7G177000.1	F-box	F-box	14	55	42	0.000151639	SMART	visible|OK
	Prupe.7G177400	Prupe.7G177400.2	F-box	DUF295	314	375	62	3.9e-11	PFAM	visible|OK
	Prupe.7G177400	Prupe.7G177400.2	F-box	F-box	12	51	40	0.00043	SMART	visible|OK
	Prupe.8G172400	Prupe.8G172400.1	F-box	DUF295	307	367	61	1.6e-18	PFAM	visible|OK
	Prupe.8G172400	Prupe.8G172400.1	F-box	F-box	7	48	42	1.65012e-05	SMART	visible|OK
FBA	Prupe.1G146800	Prupe.1G146800.1	F-box	FBA1	176	351	176	8.6e-06	PFAM	visible|OK
	Prupe.1G146800	Prupe.1G146800.1	F-box	F-box	1	36	36	2e-07	PFAM	visible|OK
	Prupe.1G147000	Prupe.1G147000.1	F-box	FBA1	238	390	153	2.5e-11	PFAM	visible|OK
	Prupe.1G147000	Prupe.1G147000.1	F-box	F-box	46	86	41	1.5e-09	SMART	visible|OK
	Prupe.1G147100	Prupe.1G147100.1	F-box	FBA1	210	366	157	5.8e-10	PFAM	visible|OK
	Prupe.1G147100	Prupe.1G147100.1	F-box	F-box	9	49	41	1.9e-10	SMART	visible|OK
	Prupe.1G147200	Prupe.1G147200.1	F-box	FBA1	241	403	163	2.6e-07	PFAM	visible|OK
	Prupe.1G147200	Prupe.1G147200.1	F-box	F-box	43	83	41	6.3e-05	SMART	visible|OK
	Prupe.1G167600	Prupe.1G167600.1	F-box	FBA1	221	309	89	7.7e-05	PFAM	visible|OK
	Prupe.1G167600	Prupe.1G167600.1	F-box	F-box	37	77	41	1.8e-10	SMART	visible|OK
	Prupe.1G167900	Prupe.1G167900.1	F-box	FBA1	222	327	106	6.8e-12	PFAM	visible|OK
	Prupe.1G167900	Prupe.1G167900.1	F-box	F-box	40	80	41	0.000107225	SMART	visible|OK
	Prupe.1G168000	Prupe.1G168000.1	F-box	FBA1	227	335	109	9.9e-05	PFAM	visible|OK
	Prupe.1G168000	Prupe.1G168000.1	F-box	F-box	35	75	41	2.6e-09	SMART	visible|OK
	Prupe.1G169800	Prupe.1G169800.1	F-box	FBA1	225	331	107	1.1e-05	PFAM	visible|OK
	Prupe.1G169800	Prupe.1G169800.1	F-box	F-box	33	73	41	1.7e-08	SMART	visible|OK
	Prupe.1G170000	Prupe.1G170000.1	F-box	FBA1	232	352	121	5.4e-09	PFAM	visible|OK
	Prupe.1G170000	Prupe.1G170000.1	F-box	F-box	35	75	41	1.1e-08	SMART	visible|OK
	Prupe.1G170100	Prupe.1G170100.2	F-box	FBA1	233	378	146	4.3e-06	PFAM	visible|OK
	Prupe.1G170100	Prupe.1G170100.2	F-box	F-box	26	66	41	5.2e-09	SMART	visible|OK
	Prupe.1G172200	Prupe.1G172200.1	F-box	FBA1	202	324	123	4.1e-08	PFAM	visible|OK
	Prupe.1G172200	Prupe.1G172200.1	F-box	F-box	12	52	41	8.84275e-06	SMART	visible|OK
	Prupe.1G285200	Prupe.1G285200.1	F-box	FBA1	207	329	123	1.1e-11	PFAM	visible|OK
	Prupe.1G285200	Prupe.1G285200.1	F-box	F-box	59	100	42	0.0512227	SMART	visible|OK
	Prupe.1G285300	Prupe.1G285300.1	F-box	FBA1	260	385	126	4.6e-16	PFAM	visible|OK
	Prupe.1G285300	Prupe.1G285300.1	F-box	F-box	22	63	42	0.00640283	SMART	visible|OK
	Prupe.1G285500	Prupe.1G285500.1	F-box	FBA1	268	395	128	1.3e-11	PFAM	visible|OK
	Prupe.1G285500	Prupe.1G285500.1	F-box	F-box	22	63	42	3.9e-07	SMART	visible|OK
	Prupe.1G300900	Prupe.1G300900.1	F-box	FBA1	236	378	143	2e-13	PFAM	visible|OK
	Prupe.1G300900	Prupe.1G300900.1	F-box	F-box	12	54	43	0.00054	SMART	visible|OK
	Prupe.1G333100	Prupe.1G333100.1	F-box	FBA1	307	441	135	4.3e-05	PFAM	visible|OK
	Prupe.1G333100	Prupe.1G333100.1	F-box	F-box	82	123	42	9.9e-05	SMART	visible|OK
	Prupe.1G556700	Prupe.1G556700.2	F-box	FBA1	265	377	113	0.00024	PFAM	visible|OK
	Prupe.1G556700	Prupe.1G556700.2	F-box	F-box	40	80	41	9.6e-05	SMART	visible|OK
	Prupe.2G095800	Prupe.2G095800.1	F-box	FBA1	243	366	124	3.7e-07	PFAM	visible|OK
	Prupe.2G095800	Prupe.2G095800.1	F-box	F-box	23	62	40	0.000919365	SMART	visible|OK
	Prupe.2G095900	Prupe.2G095900.1	F-box	FBA1	207	339	133	1.1e-08	PFAM	visible|OK
	Prupe.2G095900	Prupe.2G095900.1	F-box	F-box	4	44	41	0.00343119	SMART	visible|OK
	Prupe.2G096000	Prupe.2G096000.1	F-box	FBA1	254	383	130	2e-06	PFAM	visible|OK
	Prupe.2G096000	Prupe.2G096000.1	F-box	F-box	23	63	41	1.2e-06	SMART	visible|OK
	Prupe.2G120700	Prupe.2G120700.1	F-box	FBA1	155	271	117	4.9e-06	PFAM	visible|OK
	Prupe.2G120700	Prupe.2G120700.1	F-box	F-box	4	44	41	1.4e-11	SMART	visible|OK
	Prupe.2G209200	Prupe.2G209200.1	F-box	FBA1	208	325	118	3.9e-10	PFAM	visible|OK
	Prupe.2G209200	Prupe.2G209200.1	F-box	F-box	5	45	41	0.0157656	SMART	visible|OK
	Prupe.2G264700	Prupe.2G264700.1	F-box	FBA1	248	349	102	1.7e-08	PFAM	visible|OK
	Prupe.2G264700	Prupe.2G264700.1	F-box	F-box	45	85	41	2e-12	SMART	visible|OK
	Prupe.2G278400	Prupe.2G278400.1	F-box	FBA1	220	354	135	8.4e-06	PFAM	visible|OK
	Prupe.2G278400	Prupe.2G278400.1	F-box	F-box	12	51	40	1.5e-05	SMART	visible|OK
	Prupe.3G013300	Prupe.3G013300.1	F-box	FBA1	219	321	103	4.4e-06	PFAM	visible|OK
	Prupe.3G013300	Prupe.3G013300.1	F-box	F-box	22	62	41	7e-14	SMART	visible|OK
	Prupe.3G013500	Prupe.3G013500.1	F-box	FBA1	203	268	66	1.6e-06	PFAM	visible|OK
	Prupe.3G013500	Prupe.3G013500.1	F-box	F-box	20	60	41	3.1e-10	SMART	visible|OK
	Prupe.3G047300	Prupe.3G047300.1	F-box	FBA1	218	319	102	2.5e-08	PFAM	visible|OK
	Prupe.3G047300	Prupe.3G047300.1	F-box	F-box	12	51	40	2.87302e-05	SMART	visible|OK
	Prupe.3G047400	Prupe.3G047400.1	F-box	FBA1	202	309	108	0.00018	PFAM	visible|OK
	Prupe.3G047400	Prupe.3G047400.1	F-box	F-box	38	77	40	1.8e-07	SMART	visible|OK
	Prupe.3G094100	Prupe.3G094100.1	F-box	FBA1	197	349	153	9.9e-07	PFAM	visible|OK
	Prupe.3G094100	Prupe.3G094100.1	F-box	F-box	4	44	41	2.91702e-06	SMART	visible|OK
	Prupe.3G094200	Prupe.3G094200.1	F-box	FBA1	133	262	130	3e-07	PFAM	visible|OK
	Prupe.3G094200	Prupe.3G094200.1	F-box	F-box	4	46	43	1.89548e-05	SMART	visible|OK
	Prupe.3G110000	Prupe.3G110000.3	F-box	FBA1	211	361	151	5e-07	PFAM	visible|OK
	Prupe.3G110000	Prupe.3G110000.3	F-box	F-box	3	43	41	0.000746757	SMART	visible|OK
	Prupe.3G110400	Prupe.3G110400.1	F-box	FBA1	208	356	149	3.6e-10	PFAM	visible|OK
	Prupe.3G110400	Prupe.3G110400.1	F-box	F-box	5	45	41	5.39718e-10	SMART	visible|OK
	Prupe.3G110600	Prupe.3G110600.1	F-box	FBA1	208	369	162	2.1e-10	PFAM	visible|OK
	Prupe.3G110600	Prupe.3G110600.1	F-box	F-box	5	45	41	8.76775e-10	SMART	visible|OK
	Prupe.3G111700	Prupe.3G111700.1	F-box	FBA1	275	405	131	2.2e-10	PFAM	visible|OK
	Prupe.3G111700	Prupe.3G111700.1	F-box	F-box	34	74	41	1.7e-08	SMART	visible|OK
	Prupe.3G112000	Prupe.3G112000.1	F-box	FBA1	262	411	150	2e-08	PFAM	visible|OK
	Prupe.3G112000	Prupe.3G112000.1	F-box	F-box	8	48	41	1.2e-06	SMART	visible|OK
	Prupe.3G112200	Prupe.3G112200.1	F-box	FBA1	302	451	150	3.1e-07	PFAM	visible|OK
	Prupe.3G112200	Prupe.3G112200.1	F-box	F-box	47	87	41	5.9e-06	SMART	visible|OK
	Prupe.3G112400	Prupe.3G112400.2	F-box	FBA1	273	394	122	5e-07	PFAM	visible|OK
	Prupe.3G112400	Prupe.3G112400.2	F-box	F-box	31	71	41	4.9e-08	SMART	visible|OK
	Prupe.3G191300	Prupe.3G191300.3	F-box	FBA1	217	358	142	2.4e-07	PFAM	visible|OK
	Prupe.3G191300	Prupe.3G191300.3	F-box	F-box	26	64	39	1.45851e-06	SMART	visible|OK
	Prupe.3G238400	Prupe.3G238400.1	F-box	FBA1	239	417	179	2.2e-11	PFAM	visible|OK
	Prupe.3G238400	Prupe.3G238400.1	F-box	F-box	30	70	41	7.40424e-08	SMART	visible|OK
	Prupe.4G140100	Prupe.4G140100.1	F-box	FBA1	289	438	150	3.9e-08	PFAM	visible|OK
	Prupe.4G140100	Prupe.4G140100.1	F-box	F-box	97	137	41	8.6e-07	SMART	visible|OK
	Prupe.4G151000	Prupe.4G151000.1	F-box	FBA1	242	397	156	2.5e-06	PFAM	visible|OK
	Prupe.4G151000	Prupe.4G151000.1	F-box	F-box	19	59	41	1.6e-09	SMART	visible|OK
	Prupe.4G151100	Prupe.4G151100.1	F-box	FBA1	247	414	168	6.3e-06	PFAM	visible|OK
	Prupe.4G151100	Prupe.4G151100.1	F-box	F-box	23	63	41	5.4e-09	SMART	visible|OK
	Prupe.4G203700	Prupe.4G203700.2	F-box	FBA1	224	367	144	6.9e-05	PFAM	visible|OK
	Prupe.4G203700	Prupe.4G203700.2	F-box	F-box	25	65	41	4.3e-06	SMART	visible|OK
	Prupe.4G210300	Prupe.4G210300.6	F-box	FBA1	238	369	132	4.1e-09	PFAM	visible|OK
	Prupe.4G210300	Prupe.4G210300.6	F-box	F-box	5	45	41	6.9e-11	SMART	visible|OK
	Prupe.4G221400	Prupe.4G221400.1	F-box	FBA1	247	403	157	9.2e-06	PFAM	visible|OK
	Prupe.4G221400	Prupe.4G221400.1	F-box	F-box	23	63	41	1.7e-08	SMART	visible|OK
	Prupe.4G237500	Prupe.4G237500.1	F-box	FBA1	229	357	129	1.1e-09	PFAM	visible|OK
	Prupe.4G237500	Prupe.4G237500.1	F-box	F-box	29	68	40	2.12631e-08	SMART	visible|OK
	Prupe.5G081800	Prupe.5G081800.1	F-box	FBA1	240	394	155	3.8e-07	PFAM	visible|OK
	Prupe.5G081800	Prupe.5G081800.1	F-box	F-box	23	63	41	6.8e-08	SMART	visible|OK
	Prupe.6G093100	Prupe.6G093100.1	F-box	FBA1	224	350	127	2e-11	PFAM	visible|OK
	Prupe.6G093100	Prupe.6G093100.1	F-box	F-box	7	48	42	6.7e-06	SMART	visible|OK
	Prupe.6G154200	Prupe.6G154200.1	F-box	FBA1	184	247	64	2.8e-05	PFAM	visible|OK
	Prupe.6G154200	Prupe.6G154200.1	F-box	F-box	1	35	35	2.9e-05	PFAM	visible|OK
	Prupe.6G214900	Prupe.6G214900.1	F-box	FBA1	204	357	154	5.8e-09	PFAM	visible|OK
	Prupe.6G214900	Prupe.6G214900.1	F-box	F-box	6	46	41	1.04712e-07	SMART	visible|OK
	Prupe.6G256100	Prupe.6G256100.1	F-box	FBA1	307	423	117	1e-08	PFAM	visible|OK
	Prupe.6G256100	Prupe.6G256100.1	F-box	F-box	36	76	41	4.81129e-07	SMART	visible|OK
	Prupe.6G287700	Prupe.6G287700.1	F-box	FBA1	246	366	121	5.5e-09	PFAM	visible|OK
	Prupe.6G287700	Prupe.6G287700.1	F-box	F-box	22	62	41	4.62765e-09	SMART	visible|OK
	Prupe.6G316700	Prupe.6G316700.1	F-box	FBA1	303	431		1.8e-06	PFAM	visible|OK
	Prupe.6G316700	Prupe.6G316700.1	F-box	F-box	4	46	43	4.1e-05	PFAM	visible|OK
	Prupe.6G318300	Prupe.6G318300.1	F-box	FBA1	259	391	133	2.1e-10	PFAM	visible|OK
	Prupe.6G318300	Prupe.6G318300.1	F-box	F-box	7	47	41	3.84903e-06	SMART	visible|OK
	Prupe.6G319800	Prupe.6G319800.1	F-box	FBA1	243	371	129	8.2e-05	PFAM	visible|OK
	Prupe.6G319800	Prupe.6G319800.1	F-box	F-box	7	47	41	1.4e-08	SMART	visible|OK
	Prupe.6G320600	Prupe.6G320600.1	F-box	FBA1	231	380	150	9.9e-10	PFAM	visible|OK
	Prupe.6G320600	Prupe.6G320600.1	F-box	F-box	1	41	41	7.12e-10	SMART	visible|OK
	Prupe.7G182200	Prupe.7G182200.1	F-box	FBA1	263	364	102	7.2e-05	PFAM	visible|OK
	Prupe.7G182200	Prupe.7G182200.1	F-box	F-box	53	92	40	3.2e-05	SMART	visible|OK
	Prupe.7G195100	Prupe.7G195100.1	F-box	FBA1	299	395	97	6e-05	PFAM	visible|OK
	Prupe.7G195100	Prupe.7G195100.1	F-box	F-box	71	111	41	2.8e-05	SMART	visible|OK
	Prupe.7G202900	Prupe.7G202900.1	F-box	FBA1	190	303	114	9.7e-10	PFAM	visible|OK
	Prupe.7G202900	Prupe.7G202900.1	F-box	F-box	8	49	42	0.00042	SMART	visible|OK
	Prupe.7G269000	Prupe.7G269000.3	F-box	FBA1	299	438	140	1.6e-08	PFAM	visible|OK
	Prupe.7G269000	Prupe.7G269000.3	F-box	F-box	66	106	41	1.7e-09	SMART	visible|OK
	Prupe.8G003300	Prupe.8G003300.1	F-box	FBA1	206	332	127	0.00014	PFAM	visible|OK
	Prupe.8G003300	Prupe.8G003300.1	F-box	F-box	6	46	41	1.9e-08	SMART	visible|OK
	Prupe.8G061400	Prupe.8G061400.1	F-box	FBA1	228	395	168	2.1e-11	PFAM	visible|OK
	Prupe.8G061400	Prupe.8G061400.1	F-box	F-box	29	69	41	1.56319e-06	SMART	visible|OK
	Prupe.8G211600	Prupe.8G211600.1	F-box	FBA1	261	393	133	1.2e-06	PFAM	visible|OK
	Prupe.8G211600	Prupe.8G211600.1	F-box	F-box	13	52	40	6.01411e-08	SMART	visible|OK
	Prupe.8G212900	Prupe.8G212900.1	F-box	FBA1	235	368	134	2e-06	PFAM	visible|OK
	Prupe.8G212900	Prupe.8G212900.1	F-box	F-box	9	49	41	0.000348374	SMART	visible|OK
FBDL	Prupe.1G299200	Prupe.1G299200.2	F-box	LRR	159	183	25	9.5e-07	PFAM	visible|OK
	Prupe.1G299200	Prupe.1G299200.2	F-box	F-box	13	53	41	0.0337943	SMART	visible|OK
	Prupe.1G299200	Prupe.1G299200.2	F-box	FBD	348	419	72	6.19054e-10	SMART	visible|OK
	Prupe.8G149000	Prupe.8G149000.1	F-box	LRR	121	145	25	0.4	PFAM	visible|OK
	Prupe.8G149000	Prupe.8G149000.1	F-box	LRR	513	537	25	0.0043	PFAM	visible|OK
	Prupe.8G149000	Prupe.8G149000.1	F-box	F-box	372	412	41	1.1e-06	SMART	visible|OK
	Prupe.8G149000	Prupe.8G149000.1	F-box	FBD	289	363	75	0.00039	SMART	visible|OK
	Prupe.8G149000	Prupe.8G149000.1	F-box	FBD	643	712	70	2.8e-06	SMART	visible|OK
FBD	Prupe.1G384700	Prupe.1G384700.1	F-box	F-box	18	57	40	0.00044	PFAM	visible|OK
	Prupe.1G384700	Prupe.1G384700.1	F-box	FBD	355	390	36	0.00025	PFAM	visible|OK
	Prupe.1G551800	Prupe.1G551800.1	F-box	F-box	28	67	40	0.00037	SMART	visible|OK
	Prupe.1G551800	Prupe.1G551800.1	F-box	FBD	274	333	60	0.00086	SMART	visible|OK
	Prupe.2G052100	Prupe.2G052100.1	F-box	F-box	30	69	40	0.00013	SMART	visible|OK
	Prupe.2G052100	Prupe.2G052100.1	F-box	FBD	414	479	66	0.00082	SMART	visible|OK
	Prupe.3G224300	Prupe.3G224300.1	F-box	F-box	25	58	34	3.2e-05	PFAM	visible|OK
	Prupe.3G224300	Prupe.3G224300.1	F-box	FBD	332	401	70	0.0007	SMART	visible|OK
	Prupe.3G224700	Prupe.3G224700.1	F-box	F-box	43	84	42	0.000373378	SMART	visible|OK
	Prupe.3G224700	Prupe.3G224700.1	F-box	FBD	449	523	75	2.05958e-06	SMART	visible|OK
	Prupe.4G158700	Prupe.4G158700.1	F-box	F-box	27	66	40	4.5e-05	SMART	visible|OK
	Prupe.4G158700	Prupe.4G158700.1	F-box	FBD	342	412	71	4.9e-15	SMART	visible|OK
	Prupe.4G158800	Prupe.4G158800.1	F-box	F-box	114	155	42	5e-07	SMART	visible|OK
	Prupe.4G158800	Prupe.4G158800.1	F-box	FBD	505	575	71	1.3e-22	SMART	visible|OK
	Prupe.4G158900	Prupe.4G158900.1	F-box	F-box	22	67	46	0.0016	PFAM	visible|OK
	Prupe.4G158900	Prupe.4G158900.1	F-box	FBD	402	464	63	5.5e-15	SMART	visible|OK
	Prupe.4G160900	Prupe.4G160900.1	F-box	F-box	20	60	41	5e-06	SMART	visible|OK
	Prupe.4G160900	Prupe.4G160900.1	F-box	FBD	383	454	72	4.6e-14	SMART	visible|OK
	Prupe.4G161000	Prupe.4G161000.1	F-box	F-box	14	54	41	9.6e-06	SMART	visible|OK
	Prupe.4G161000	Prupe.4G161000.1	F-box	FBD	380	452	73	3.5e-19	SMART	visible|OK
	Prupe.4G161200	Prupe.4G161200.1	F-box	F-box	14	60	47	0.00011	PFAM	visible|OK
	Prupe.4G161200	Prupe.4G161200.1	F-box	FBD	395	478	84	1.7e-18	SMART	visible|OK
	Prupe.4G161300	Prupe.4G161300.1	F-box	F-box	19	58	40	3.2e-06	SMART	visible|OK
	Prupe.4G161300	Prupe.4G161300.1	F-box	FBD	403	474	72	3.6e-16	SMART	visible|OK
	Prupe.4G183700	Prupe.4G183700.1	F-box	F-box	32	71	40	7e-07	SMART	visible|OK
	Prupe.4G183700	Prupe.4G183700.1	F-box	FBD	428	499	72	6.4e-14	SMART	visible|OK
	Prupe.4G208200	Prupe.4G208200.1	F-box	F-box	2	42	41	1e-06	PFAM	visible|OK
	Prupe.4G208200	Prupe.4G208200.1	F-box	FBD	386	462	77	0.00055	SMART	visible|OK
	Prupe.5G213700	Prupe.5G213700.1	F-box	F-box	25	66	42	1.5e-07	SMART	visible|OK
	Prupe.5G213700	Prupe.5G213700.1	F-box	FBD	366	405	40	2.9e-08	PFAM	visible|OK
	Prupe.6G354300	Prupe.6G354300.1	F-box	F-box	64	105	42	3.9e-06	SMART	visible|OK
	Prupe.6G354300	Prupe.6G354300.1	F-box	FBD	420	463	44	1.2e-05	PFAM	visible|OK
	Prupe.7G069200	Prupe.7G069200.1	F-box	F-box	38	81	44	2.1e-06	PFAM	visible|OK
	Prupe.7G069200	Prupe.7G069200.1	F-box	FBD	320	382	63	0.0012	SMART	visible|OK
	Prupe.7G069200	Prupe.7G069200.1	F-box	FBD	397	439	43	3.6e-07	PFAM	visible|OK
	Prupe.8G148700	Prupe.8G148700.1	F-box	F-box	28	68	41	2.9e-05	SMART	visible|OK
	Prupe.8G148700	Prupe.8G148700.1	F-box	FBD	355	424	70	7.2e-06	SMART	visible|OK
	Prupe.8G148900	Prupe.8G148900.2	F-box	F-box	23	63	41	0.00012	SMART	visible|OK
	Prupe.8G148900	Prupe.8G148900.2	F-box	FBD	291	361	71	4.3e-08	SMART	visible|OK
FBK	Prupe.1G228600	Prupe.1G228600.1	F-box	F-box	52	92	41	0.000428899	SMART	visible|OK
	Prupe.1G228600	Prupe.1G228600.1	F-box	Kelch	148	198	51	0.00647055	SMART	visible|OK
	Prupe.1G228600	Prupe.1G228600.1	F-box	Kelch	199	246	48	6.61369e-09	SMART	visible|OK
	Prupe.1G228600	Prupe.1G228600.1	F-box	Kelch	247	295	49	2.07297	SMART	visible|OK
	Prupe.1G459700	Prupe.1G459700.1	F-box	F-box	35	75	41	3.4e-06	SMART	visible|OK
	Prupe.1G459700	Prupe.1G459700.1	F-box	Kelch	136	184	49	1.2e-07	SMART	visible|OK
	Prupe.1G459700	Prupe.1G459700.1	F-box	Kelch	185	233	49	2.3e-05	SMART	visible|OK
	Prupe.1G510200	Prupe.1G510200.2	F-box	F-box	46	86	41	1.76855e-05	SMART	visible|OK
	Prupe.1G510200	Prupe.1G510200.2	F-box	Kelch	183	229	47	9.57765e-06	SMART	visible|OK
	Prupe.1G510200	Prupe.1G510200.2	F-box	Kelch	230	280	51	5.41794e-05	SMART	visible|OK
	Prupe.1G558500	Prupe.1G558500.2	F-box	F-box	46	86	41	4.06306e-05	SMART	visible|OK
	Prupe.1G558500	Prupe.1G558500.2	F-box	Kelch	183	229	47	3.25696e-08	SMART	visible|OK
	Prupe.1G558500	Prupe.1G558500.2	F-box	Kelch	230	280	51	0.00122594	SMART	visible|OK
	Prupe.2G169600	Prupe.2G169600.2	F-box	F-box	25	64	40	0.0181099	SMART	visible|OK
	Prupe.2G169600	Prupe.2G169600.2	F-box	Kelch	124	171	48	6.77242e-06	SMART	visible|OK
	Prupe.3G081200	Prupe.3G081200.1	F-box	F-box	59	97	39	6.4e-06	PFAM	visible|OK
	Prupe.3G081200	Prupe.3G081200.1	F-box	Kelch	222	272	51	0.00025	SMART	visible|OK
	Prupe.4G081700	Prupe.4G081700.3	F-box	F-box	56	96	41	0.000528037	SMART	visible|OK
	Prupe.4G081700	Prupe.4G081700.3	F-box	Kelch	158	206	49	0.00301862	SMART	visible|OK
	Prupe.4G081700	Prupe.4G081700.3	F-box	Kelch	207	254	48	2.94787e-06	SMART	visible|OK
	Prupe.5G009000	Prupe.5G009000.4	F-box	F-box	139	179	41	2.53941e-06	SMART	visible|OK
	Prupe.5G009000	Prupe.5G009000.4	F-box	Kelch	224	283	60	8.9e-09	PFAM	visible|OK
	Prupe.5G009000	Prupe.5G009000.4	F-box	Kelch	372	406	35	1.2e-06	PFAM	visible|OK
	Prupe.6G006200	Prupe.6G006200.1	F-box	F-box	59	99	41	2.7e-08	SMART	visible|OK
	Prupe.6G006200	Prupe.6G006200.1	F-box	Kelch	172	220	49	2.7e-09	SMART	visible|OK
	Prupe.6G006200	Prupe.6G006200.1	F-box	Kelch	221	268	48	6e-12	SMART	visible|OK
	Prupe.6G172900	Prupe.6G172900.2	F-box	F-box	22	61	40	0.0157656	SMART	visible|OK
	Prupe.6G172900	Prupe.6G172900.2	F-box	Kelch	124	170	47	4.29759e-08	SMART	visible|OK
	Prupe.6G172900	Prupe.6G172900.2	F-box	Kelch	171	222	52	7.70059	SMART	visible|OK
	Prupe.7G085300	Prupe.7G085300.1	F-box	F-box	10	50	41	0.000162522	SMART	visible|OK
	Prupe.7G085300	Prupe.7G085300.1	F-box	Kelch	120	168	49	1.81463e-06	SMART	visible|OK
	Prupe.7G085300	Prupe.7G085300.1	F-box	Kelch	169	216	48	0.000216717	SMART	visible|OK
	Prupe.8G238100	Prupe.8G238100.2	F-box	F-box	9	49	41	0.0168972	SMART	visible|OK
	Prupe.8G238100	Prupe.8G238100.2	F-box	Kelch	104	161	58	3.57451e-05	SMART	visible|OK
	Prupe.8G238100	Prupe.8G238100.2	F-box	Kelch	162	209	48	5.41794e-05	SMART	visible|OK
FBL	Prupe.1G147900	Prupe.1G147900.2	F-box	F-box	11	52	42	0.00038	SMART	visible|OK
	Prupe.1G147900	Prupe.1G147900.2	F-box	LRR	137	162	26	1.2e-05	SMART	visible|OK
	Prupe.1G147900	Prupe.1G147900.2	F-box	LRR	163	187	25	0.0014	SMART	visible|OK
	Prupe.1G147900	Prupe.1G147900.2	F-box	LRR	188	213	26	5.8e-06	SMART	visible|OK
	Prupe.1G147900	Prupe.1G147900.2	F-box	LRR	236	260	25	0.077	SMART	visible|OK
	Prupe.1G147900	Prupe.1G147900.2	F-box	LRR	261	286	26	0.00037	SMART	visible|OK
	Prupe.1G147900	Prupe.1G147900.2	F-box	LRR	287	312	26	9.4e-07	SMART	visible|OK
	Prupe.1G147900	Prupe.1G147900.2	F-box	LRR	313	338	26	0.0037	SMART	visible|OK
	Prupe.1G147900	Prupe.1G147900.2	F-box	LRR	339	364	26	6.9e-05	SMART	visible|OK
	Prupe.1G147900	Prupe.1G147900.2	F-box	LRR	365	390	26	1.8e-06	SMART	visible|OK
	Prupe.1G147900	Prupe.1G147900.2	F-box	LRR	391	416	26	5.7e-06	SMART	visible|OK
	Prupe.1G147900	Prupe.1G147900.2	F-box	LRR	417	442	26	8.4e-07	SMART	visible|OK
	Prupe.1G147900	Prupe.1G147900.2	F-box	LRR	443	467	25	1.4e-05	SMART	visible|OK
	Prupe.1G147900	Prupe.1G147900.2	F-box	LRR	468	493	26	0.0018	SMART	visible|OK
	Prupe.1G147900	Prupe.1G147900.2	F-box	LRR	494	519	26	1.8e-09	SMART	visible|OK
	Prupe.1G147900	Prupe.1G147900.2	F-box	LRR	520	545	26	0.034	SMART	visible|OK
	Prupe.1G404200	Prupe.1G404200.1	F-box	F-box	216	256	41	3.9e-09	SMART	visible|OK
	Prupe.1G404200	Prupe.1G404200.1	F-box	LRR	388	413	26	0.045	SMART	visible|OK
	Prupe.1G404200	Prupe.1G404200.1	F-box	LRR	414	439	26	5.1e-08	SMART	visible|OK
	Prupe.1G404200	Prupe.1G404200.1	F-box	LRR	461	486	26	0.069	SMART	visible|OK
	Prupe.1G404200	Prupe.1G404200.1	F-box	LRR	507	532	26	0.78	SMART	visible|OK
	Prupe.1G404200	Prupe.1G404200.1	F-box	LRR	570	594	25	0.47	SMART	visible|OK
	Prupe.1G404200	Prupe.1G404200.1	F-box	LRR	598	628	31	0.39	SMART	visible|OK
	Prupe.1G404200	Prupe.1G404200.1	F-box	LRR	640	665	26	0.62	SMART	visible|OK
	Prupe.1G404200	Prupe.1G404200.1	F-box	LRR	703	728	26	0.31	SMART	visible|OK
	Prupe.1G404200	Prupe.1G404200.1	F-box	LRR	729	754	26	0.61	SMART	visible|OK
	Prupe.1G404200	Prupe.1G404200.1	F-box	LRR	830	852	23	1.5	SMART	visible|OK
	Prupe.1G404200	Prupe.1G404200.1	F-box	LRR	907	932	26	0.96	SMART	visible|OK
	Prupe.1G404200	Prupe.1G404200.1	F-box	LRR	949	973	25	0.37	SMART	visible|OK
	Prupe.1G430700	Prupe.1G430700.1	F-box	F-box	49	94	46	7.2e-06	PFAM	visible|OK
	Prupe.1G430700	Prupe.1G430700.1	F-box	LRR	140	165	26	8.1e-06	SMART	visible|OK
	Prupe.1G430700	Prupe.1G430700.1	F-box	LRR	166	190	25	0.31	SMART	visible|OK
	Prupe.1G430700	Prupe.1G430700.1	F-box	LRR	191	229	39	0.58	SMART	visible|OK
	Prupe.1G430700	Prupe.1G430700.1	F-box	LRR	294	319	26	0.084	SMART	visible|OK
	Prupe.1G430700	Prupe.1G430700.1	F-box	LRR	320	347	28	0.42	SMART	visible|OK
	Prupe.1G430700	Prupe.1G430700.1	F-box	LRR	348	372	25	0.61	SMART	visible|OK
	Prupe.1G430700	Prupe.1G430700.1	F-box	LRR	373	398	26	0.052	SMART	visible|OK
	Prupe.1G430700	Prupe.1G430700.1	F-box	LRR	399	423	25	4.1e-05	SMART	visible|OK
	Prupe.1G480700	Prupe.1G480700.3	F-box	F-box	65	105	41	5.7e-07	SMART	visible|OK
	Prupe.1G480700	Prupe.1G480700.3	F-box	LRR	187	212	26	3.8e-05	SMART	visible|OK
	Prupe.1G480700	Prupe.1G480700.3	F-box	LRR	213	238	26	2.1e-09	SMART	visible|OK
	Prupe.1G480700	Prupe.1G480700.3	F-box	LRR	239	264	26	8.5e-09	SMART	visible|OK
	Prupe.1G480700	Prupe.1G480700.3	F-box	LRR	265	290	26	9.6e-08	SMART	visible|OK
	Prupe.1G480700	Prupe.1G480700.3	F-box	LRR	317	342	26	2.4	SMART	visible|OK
	Prupe.1G480700	Prupe.1G480700.3	F-box	LRR	345	370	26	0.00059	SMART	visible|OK
	Prupe.1G480700	Prupe.1G480700.3	F-box	LRR	371	396	26	0.00061	SMART	visible|OK
	Prupe.1G480700	Prupe.1G480700.3	F-box	LRR	397	422	26	0.28	SMART	visible|OK
	Prupe.1G480700	Prupe.1G480700.3	F-box	LRR	450	475	26	0.00011	SMART	visible|OK
	Prupe.1G480700	Prupe.1G480700.3	F-box	LRR	476	501	26	0.00013	SMART	visible|OK
	Prupe.1G480700	Prupe.1G480700.3	F-box	LRR	503	528	26	0.027	SMART	visible|OK
	Prupe.1G480700	Prupe.1G480700.3	F-box	LRR	530	555	26	0.1	SMART	visible|OK
	Prupe.1G480700	Prupe.1G480700.3	F-box	LRR	556	580	25	0.0099	SMART	visible|OK
	Prupe.1G480700	Prupe.1G480700.3	F-box	LRR	582	607	26	0.039	SMART	visible|OK
	Prupe.3G291600	Prupe.3G291600.1	F-box	F-box	4	35	32	0.00016	PFAM	visible|OK
	Prupe.3G291600	Prupe.3G291600.1	F-box	LRR	207	236	30	0.11	SMART	visible|OK
	Prupe.3G291600	Prupe.3G291600.1	F-box	LRR	311	336	26	0.46	SMART	visible|OK
	Prupe.3G291600	Prupe.3G291600.1	F-box	LRR	366	391	26	1.7	SMART	visible|OK
	Prupe.3G291600	Prupe.3G291600.1	F-box	LRR	392	417	26	0.00046	SMART	visible|OK
	Prupe.3G291600	Prupe.3G291600.1	F-box	LRR	418	443	26	1	SMART	visible|OK
	Prupe.3G311800	Prupe.3G311800.1	F-box	F-box	4	45	42	5.83404e-06	SMART	visible|OK
	Prupe.3G311800	Prupe.3G311800.1	F-box	LRR	99	123	25	507.67	SMART	visible|OK
	Prupe.3G311800	Prupe.3G311800.1	F-box	LRR	124	149	26	25.904	SMART	visible|OK
	Prupe.3G311800	Prupe.3G311800.1	F-box	LRR	283	308	26	89.2941	SMART	visible|OK
	Prupe.3G311800	Prupe.3G311800.1	F-box	LRR	309	332	24	316.926	SMART	visible|OK
	Prupe.3G311800	Prupe.3G311800.1	F-box	LRR	366	390	25	3.46966	SMART	visible|OK
	Prupe.3G311800	Prupe.3G311800.1	F-box	LRR	426	449	24	346.202	SMART	visible|OK
	Prupe.3G311800	Prupe.3G311800.1	F-box	LRR	475	500	26	222.563	SMART	visible|OK
	Prupe.7G244300	Prupe.7G244300.1	F-box	F-box	67	108	42	4.3e-07	SMART	visible|OK
	Prupe.7G244300	Prupe.7G244300.1	F-box	LRR	198	223	26	5.3e-07	SMART	visible|OK
	Prupe.7G244300	Prupe.7G244300.1	F-box	LRR	224	249	26	4.2e-08	SMART	visible|OK
	Prupe.7G244300	Prupe.7G244300.1	F-box	LRR	250	275	26	2.5e-06	SMART	visible|OK
	Prupe.7G244300	Prupe.7G244300.1	F-box	LRR	276	301	26	3.3e-06	SMART	visible|OK
	Prupe.7G244300	Prupe.7G244300.1	F-box	LRR	356	381	26	0.0061	SMART	visible|OK
	Prupe.7G244300	Prupe.7G244300.1	F-box	LRR	382	407	26	0.012	SMART	visible|OK
	Prupe.7G244300	Prupe.7G244300.1	F-box	LRR	408	433	26	0.12	SMART	visible|OK
	Prupe.7G244300	Prupe.7G244300.1	F-box	LRR	462	487	26	0.012	SMART	visible|OK
	Prupe.7G244300	Prupe.7G244300.1	F-box	LRR	488	513	26	1.7e-05	SMART	visible|OK
	Prupe.7G244300	Prupe.7G244300.1	F-box	LRR	515	540	26	0.12	SMART	visible|OK
	Prupe.7G244300	Prupe.7G244300.1	F-box	LRR	542	567	26	0.0025	SMART	visible|OK
	Prupe.7G244300	Prupe.7G244300.1	F-box	LRR	568	592	25	0.037	SMART	visible|OK
	Prupe.7G244300	Prupe.7G244300.1	F-box	LRR	594	619	26	0.41	SMART	visible|OK
	Prupe.7G244300	Prupe.7G244300.1	F-box	LRR	620	645	26	0.2	SMART	visible|OK
	Prupe.7G247200	Prupe.7G247200.1	F-box	F-box	42	82	41	8.8e-06	SMART	visible|OK
	Prupe.7G247200	Prupe.7G247200.1	F-box	LRR	210	234	25	0.13	PFAM	visible|OK
	Prupe.8G124600	Prupe.8G124600.1	F-box	F-box	13	57	45	0.00053	PFAM	visible|OK
	Prupe.8G124600	Prupe.8G124600.1	F-box	LRR	102	126	25	0.00012	PFAM	visible|OK
	Prupe.8G124700	Prupe.8G124700.2	F-box	F-box	32	72	41	1.6e-05	SMART	visible|OK
	Prupe.8G124700	Prupe.8G124700.2	F-box	LRR	178	203	26	0.0049	PFAM	visible|OK
	Prupe.8G124700	Prupe.8G124700.2	F-box	LRR	257	281	25	0.56	PFAM	visible|OK
	Prupe.8G124900	Prupe.8G124900.1	F-box	F-box	39	79	41	5e-05	SMART	visible|OK
	Prupe.8G124900	Prupe.8G124900.1	F-box	LRR	165	189	25	0.014	PFAM	visible|OK
	Prupe.8G232000	Prupe.8G232000.1	F-box	F-box	139	177	39	0.00037	SMART	visible|OK
	Prupe.8G232000	Prupe.8G232000.1	F-box	LRR	256	281	26	2.5	SMART	visible|OK
	Prupe.8G232000	Prupe.8G232000.1	F-box	LRR	355	380	26	0.093	SMART	visible|OK
	Prupe.8G232000	Prupe.8G232000.1	F-box	LRR	381	405	25	0.31	SMART	visible|OK
	Prupe.8G232000	Prupe.8G232000.1	F-box	LRR	526	551	26	1.1	SMART	visible|OK
	Prupe.8G253300	Prupe.8G253300.1	F-box	F-box	8	49	42	6.60046e-05	SMART	visible|OK
	Prupe.8G253300	Prupe.8G253300.1	F-box	LRR	103	127	25	257.879	SMART	visible|OK
	Prupe.8G253300	Prupe.8G253300.1	F-box	LRR	128	153	26	25.904	SMART	visible|OK
	Prupe.8G253300	Prupe.8G253300.1	F-box	LRR	312	335	24	181.092	SMART	visible|OK
	Prupe.8G253300	Prupe.8G253300.1	F-box	LRR	370	394	25	6.04097	SMART	visible|OK
	Prupe.8G253300	Prupe.8G253300.1	F-box	LRR	430	453	24	28.2982	SMART	visible|OK
	Prupe.8G253300	Prupe.8G253300.1	F-box	LRR	479	503	25	19.2928	SMART	visible|OK
FBW	Prupe.2G024000	Prupe.2G024000.1	F-box	F-box	27	67	41	4.66723e-05	SMART	visible|OK
	Prupe.2G024000	Prupe.2G024000.1	F-box	WD40	231	269	39	0.0257326	SMART	visible|OK
	Prupe.6G152700	Prupe.6G152700.1	F-box	F-box	94	134	41	5.00221e-05	SMART	visible|OK
	Prupe.6G152700	Prupe.6G152700.1	F-box	WD40	174	213	40	0.00975082	SMART	visible|OK
	Prupe.6G152700	Prupe.6G152700.1	F-box	WD40	269	306	38	0.000163292	SMART	visible|OK
	Prupe.6G152700	Prupe.6G152700.1	F-box	WD40	309	344	36	0.690359	SMART	visible|OK
	Prupe.6G152700	Prupe.6G152700.1	F-box	WD40	347	387	41	0.0591179	SMART	visible|OK
	Prupe.6G152700	Prupe.6G152700.1	F-box	WD40	396	433	38	0.277307	SMART	visible|OK

## Sheet: HECT
Table S5 Domain structure of PpE3 in different subfamily
	gene	protein_selected	subfamily	domain_name	domain_start(on_protein)	domain_end(on_protein)	domain_length	E_value	domain_source
Group I	Prupe.1G111600	Prupe.1G111600.2	HECT	HECT	580	923	344	4.18e-131	SMART
	Prupe.6G241700	Prupe.6G241700.2	HECT	HECT	1159	1542	384	1.04e-99	SMART
	Prupe.7G121800	Prupe.7G121800.1	HECT	HECT	817	1167	351	2.5e-111	SMART
	Prupe.8G164700	Prupe.8G164700.1	HECT	HECT	1495	1896	402	4.84e-86	SMART
Group II	Prupe.1G535000	Prupe.1G535000.1	HECT	Pfam:DUF908	74	380	307	4e-38	Pfam
	Prupe.1G535000	Prupe.1G535000.1	HECT	Pfam:DUF913	440	775	336	4.6e-65	Pfam
	Prupe.1G535000	Prupe.1G535000.1	HECT	UBA	1276	1314	39	1.55e-11	SMART
	Prupe.1G535000	Prupe.1G535000.1	HECT	UIM	1320	1339	20	0.0556	SMART
	Prupe.1G535000	Prupe.1G535000.1	HECT	Pfam:DUF4414	2571	2670	100	1.2e-25	Pfam
	Prupe.1G535000	Prupe.1G535000.1	HECT	HECT	3318	3661	344	6.59e-161	SMART
	Prupe.6G024400	Prupe.6G024400.1	HECT	Pfam:DUF908	84	360	277	1.2e-48	Pfam
	Prupe.6G024400	Prupe.6G024400.1	HECT	Pfam:DUF913	418	790	373	8.4e-92	Pfam
	Prupe.6G024400	Prupe.6G024400.1	HECT	UBA	1296	1334	39	3.32e-11	SMART
	Prupe.6G024400	Prupe.6G024400.1	HECT	UIM	1341	1360	20	0.157	SMART
	Prupe.6G024400	Prupe.6G024400.1	HECT	Pfam:DUF4414	2665	2762	98	2.2e-30	Pfam
	Prupe.6G024400	Prupe.6G024400.1	HECT	HECT	3423	3766	344	9.78e-155	SMART
Group III	Prupe.4G009700	Prupe.4G009700.2	HECT	UBQ	124	196	73	3.07e-14	SMART
	Prupe.4G009700	Prupe.4G009700.2	HECT	HECT	574	833	260	1.07e-23	SMART

## Sheet: RING
Table S5 Domain structure of PpE3 in different subfamily
	gene	protein_selected	subfamily	domain_name	domain_start(on_protein)	domain_end(on_protein)	domain_length	E_value	domain_source
RING-C2	Prupe.1G478600	Prupe.1G478600.1	RING	RING	39	84	46	0.130679	SMART
	Prupe.2G014300	Prupe.2G014300.2	RING	RING	20	65	46	0.211699	SMART
	Prupe.2G123400	Prupe.2G123400.1	RING	RING	183	229	47	0.0008	SMART
	Prupe.2G189600	Prupe.2G189600.2	RING	RING	118	164	47	0.0026	SMART
	Prupe.2G309900	Prupe.2G309900.1	RING	RING	1001	1047	47	0.00052	SMART
	Prupe.3G276400	Prupe.3G276400.1	RING	Pfam:zf-RING_4	252	298	47	1.1e-18	PFAM
	Prupe.4G016300	Prupe.4G016300.1	RING	RING	141	187	47	0.0024	SMART
	Prupe.4G034800	Prupe.4G034800.4	RING	RING	234	282	49	0.0032	SMART
	Prupe.5G015100	Prupe.5G015100.1	RING	RING	184	230	47	0.00084	SMART
	Prupe.5G181100	Prupe.5G181100.3	RING	Pfam:zf-RING_4	277	323	47	3.7e-17	PFAM
	Prupe.6G161300	Prupe.6G161300.1	RING	RING	39	84	46	0.180253	SMART
	Prupe.6G242300	Prupe.6G242300.2	RING	RING	67	114	48	0.00076	SMART
	Prupe.7G191200	Prupe.7G191200.1	RING	RING	280	323	44	0.016	SMART
	Prupe.7G191400	Prupe.7G191400.1	RING	RING	301	345	45	0.0047	SMART
	Prupe.7G191900	Prupe.7G191900.1	RING	RING	383	428	46	0.052	SMART
	Prupe.7G265400	Prupe.7G265400.1	RING	RING	37	82	46	0.0435489	SMART
	Prupe.8G035100	Prupe.8G035100.1	RING	RING	39	84	46	0.149418	SMART
	Prupe.8G216900	Prupe.8G216900.1	RING	RING	42	87	46	0.190178	SMART
RING-G	Prupe.2G207900	Prupe.2G207900.2	RING	RING	70	116	47	6.4e-06	SMART
	Prupe.7G127600	Prupe.7G127600.2	RING	RING	114	158	45	2.2e-06	SMART
	Prupe.7G127800	Prupe.7G127800.1	RING	RING	128	173	46	3.2e-06	SMART
RING-HC	Prupe.1G003200	Prupe.1G003200.4	RING	RING	744	784	41	9.8938e-09	SMART
	Prupe.1G020100	Prupe.1G020100.2	RING	RING	107	147	41	1.89056e-05	SMART
	Prupe.1G024300	Prupe.1G024300.1	RING	RING	99	141	43	6.6e-10	SMART
	Prupe.1G037600	Prupe.1G037600.1	RING	RING	131	172	42	2.23871e-07	SMART
	Prupe.1G069300	Prupe.1G069300.1	RING	RING	116	157	42	3.5e-09	SMART
	Prupe.1G096100	Prupe.1G096100.1	RING	RING	112	153	42	1.33683e-05	SMART
	Prupe.1G097100	Prupe.1G097100.1	RING	RING	128	169	42	6.23652e-06	SMART
	Prupe.1G124000	Prupe.1G124000.1	RING	RING	126	167	42	8.95485e-07	SMART
	Prupe.1G134800	Prupe.1G134800.1	RING	RING	34	78	45	4.3e-09	SMART
	Prupe.1G141000	Prupe.1G141000.1	RING	RING	153	195	43	1.43278e-05	SMART
	Prupe.1G153500	Prupe.1G153500.1	RING	RING	34	74	41	7.8e-09	SMART
	Prupe.1G213500	Prupe.1G213500.2	RING	RING	179	219	41	1.02864e-06	SMART
	Prupe.1G256600	Prupe.1G256600.1	RING	RING	159	200	42	5.4e-09	SMART
	Prupe.1G270100	Prupe.1G270100.1	RING	RING	121	161	41	9.4e-09	SMART
	Prupe.1G270300	Prupe.1G270300.1	RING	RING	58	98	41	1.91951e-06	SMART
	Prupe.1G275700	Prupe.1G275700.1	RING	RING	116	156	41	1.1997e-07	SMART
	Prupe.1G276800	Prupe.1G276800.1	RING	RING	250	308	59	8.6e-05	SMART
	Prupe.1G290700	Prupe.1G290700.1	RING	RING	99	139	41	1.6e-07	SMART
	Prupe.1G301000	Prupe.1G301000.1	RING	RING	58	99	42	2.8e-08	SMART
	Prupe.1G314300	Prupe.1G314300.4	RING	RING	701	742	42	7.2e-08	SMART
	Prupe.1G319200	Prupe.1G319200.1	RING	RING	102	143	42	2.57161e-07	SMART
	Prupe.1G360300	Prupe.1G360300.1	RING	RING	74	115	42	8.35517e-07	SMART
	Prupe.1G363700	Prupe.1G363700.1	RING	RING	285	325	41	6e-10	SMART
	Prupe.1G401200	Prupe.1G401200.1	RING	RING	237	277	41	5.2e-09	SMART
	Prupe.1G432700	Prupe.1G432700.1	RING	RING	669	709	41	1.2858e-07	SMART
	Prupe.1G461100	Prupe.1G461100.14	RING	RING	34	110	77	0.0037	SMART
	Prupe.1G465000	Prupe.1G465000.1	RING	RING	181	223	43	4.79879e-07	SMART
	Prupe.1G467000	Prupe.1G467000.3	RING	RING	364	404	41	2.75618e-07	SMART
	Prupe.1G493000	Prupe.1G493000.1	RING	RING	174	214	41	3e-09	SMART
	Prupe.1G495200	Prupe.1G495200.1	RING	RING	170	210	41	6.89045e-08	SMART
	Prupe.1G501100	Prupe.1G501100.1	RING	RING	247	287	41	1.2e-10	SMART
	Prupe.1G524400	Prupe.1G524400.1	RING	RING	163	204	42	6.2e-10	SMART
	Prupe.1G524600	Prupe.1G524600.1	RING	RING	118	159	42	5.06563e-06	SMART
	Prupe.1G540900	Prupe.1G540900.1	RING	RING	121	165	45	6.78651e-07	SMART
	Prupe.1G553100	Prupe.1G553100.1	RING	RING	275	316	42	9.3e-12	SMART
	Prupe.1G567500	Prupe.1G567500.2	RING	RING	179	219	41	5.3e-09	SMART
	Prupe.2G002400	Prupe.2G002400.1	RING	RING	126	166	41	4.9e-08	SMART
	Prupe.2G012300	Prupe.2G012300.3	RING	RING	179	219	41	3e-07	SMART
	Prupe.2G013300	Prupe.2G013300.1	RING	RING	82	123	42	2.86555e-05	SMART
	Prupe.2G025300	Prupe.2G025300.1	RING	RING	216	256	41	6.7e-09	SMART
	Prupe.2G044600	Prupe.2G044600.1	RING	RING	111	152	42	3e-07	SMART
	Prupe.2G073000	Prupe.2G073000.1	RING	RING	111	152	42	2.1e-10	SMART
	Prupe.2G083700	Prupe.2G083700.1	RING	RING	34	76	43	0.0119171	SMART
	Prupe.2G085600	Prupe.2G085600.1	RING	RING	772	813	42	3.8e-06	SMART
	Prupe.2G086200	Prupe.2G086200.1	RING	RING	87	128	42	1.8184e-07	SMART
	Prupe.2G094100	Prupe.2G094100.1	RING	RING	189	229	41	2.954e-07	SMART
	Prupe.2G096300	Prupe.2G096300.1	RING	RING	169	209	41	3.8e-09	SMART
	Prupe.2G096400	Prupe.2G096400.1	RING	RING	192	232	41	6.5e-09	SMART
	Prupe.2G098800	Prupe.2G098800.1	RING	RING	142	183	42	1.2e-09	SMART
	Prupe.2G113400	Prupe.2G113400.1	RING	RING	66	107	42	2.9e-06	SMART
	Prupe.2G116700	Prupe.2G116700.1	RING	RING	113	154	42	4.11457e-06	SMART
	Prupe.2G132200	Prupe.2G132200.1	RING	RING	126	209	84	2.17168e-05	SMART
	Prupe.2G154700	Prupe.2G154700.1	RING	RING	86	127	42	3.74905e-09	SMART
	Prupe.2G157200	Prupe.2G157200.1	RING	RING	309	349	41	1.53561e-05	SMART
	Prupe.2G174100	Prupe.2G174100.1	RING	RING	87	129	43	1.33683e-05	SMART
	Prupe.2G177000	Prupe.2G177000.6	RING	RING	12	59	48	2.1e-07	SMART
	Prupe.2G177100	Prupe.2G177100.2	RING	RING	14	61	48	2.39939e-07	SMART
	Prupe.2G178600	Prupe.2G178600.1	RING	RING	121	162	42	1.1e-08	SMART
	Prupe.2G181200	Prupe.2G181200.3	RING	RING	222	263	42	1.8e-07	SMART
	Prupe.2G187400	Prupe.2G187400.1	RING	RING	318	359	42	4.34336e-05	SMART
	Prupe.2G233100	Prupe.2G233100.1	RING	RING	94	135	42	8.2e-09	SMART
	Prupe.2G238100	Prupe.2G238100.3	RING	RING	213	253	41	7.4981e-09	SMART
	Prupe.2G238300	Prupe.2G238300.1	RING	RING	195	235	41	5.5e-10	SMART
	Prupe.2G252900	Prupe.2G252900.1	RING	RING	108	149	42	1.3573e-06	SMART
	Prupe.2G263800	Prupe.2G263800.1	RING	RING	126	167	42	2.79839e-08	SMART
	Prupe.2G277400	Prupe.2G277400.1	RING	RING	338	379	42	2.05728e-06	SMART
	Prupe.2G312000	Prupe.2G312000.1	RING	RING	352	393	42	1.5e-08	SMART
	Prupe.2G319300	Prupe.2G319300.1	RING	RING	90	132	43	0.000213892	SMART
	Prupe.2G319400	Prupe.2G319400.1	RING	RING	88	130	43	4.1e-07	SMART
	Prupe.2G325300	Prupe.2G325300.2	RING	RING	292	329	38	5.42921e-06	SMART
	Prupe.3G030500	Prupe.3G030500.1	RING	RING	111	152	42	8.9e-10	SMART
	Prupe.3G043300	Prupe.3G043300.1	RING	RING	90	131	42	7.16388e-06	SMART
	Prupe.3G067600	Prupe.3G067600.1	RING	RING	183	223	41	7.385e-08	SMART
	Prupe.3G074400	Prupe.3G074400.4	RING	RING	342	382	41	4e-09	SMART
	Prupe.3G094400	Prupe.3G094400.2	RING	RING	190	229	40	4.3e-09	SMART
	Prupe.3G103500	Prupe.3G103500.1	RING	RING	810	865	56	0.00018	SMART
	Prupe.3G112600	Prupe.3G112600.1	RING	RING	179	219	41	6.99598e-09	SMART
	Prupe.3G125000	Prupe.3G125000.1	RING	RING	123	164	42	2.954e-07	SMART
	Prupe.3G194800	Prupe.3G194800.1	RING	RING	106	147	42	2.90944e-06	SMART
	Prupe.3G200600	Prupe.3G200600.1	RING	RING	858	893	36	0.00042	SMART
	Prupe.3G231000	Prupe.3G231000.1	RING	RING	836	946	111	0.0157247	SMART
	Prupe.3G246300	Prupe.3G246300.1	RING	RING	306	346	41	3.16602e-07	SMART
	Prupe.3G248900	Prupe.3G248900.2	RING	RING	115	155	41	7.2e-09	SMART
	Prupe.3G281500	Prupe.3G281500.4	RING	RING	161	202	42	4.1e-09	SMART
	Prupe.3G282900	Prupe.3G282900.1	RING	RING	78	119	42	2.05728e-06	SMART
	Prupe.3G288800	Prupe.3G288800.1	RING	RING	102	142	41	1.8e-11	SMART
	Prupe.3G294900	Prupe.3G294900.1	RING	RING	219	296	78	5.5e-09	SMART
	Prupe.3G297500	Prupe.3G297500.1	RING	RING	39	110	72	9.3e-09	SMART
	Prupe.4G001000	Prupe.4G001000.3	RING	RING	98	146	49	2.954e-07	SMART
	Prupe.4G056500	Prupe.4G056500.1	RING	RING	324	364	41	2.86555e-05	SMART
	Prupe.4G105400	Prupe.4G105400.1	RING	RING	74	117	44	3.11826e-06	SMART
	Prupe.4G116300	Prupe.4G116300.1	RING	RING	120	161	42	1.8184e-07	SMART
	Prupe.4G172400	Prupe.4G172400.1	RING	RING	496	536	41	2.90944e-06	SMART
	Prupe.4G182600	Prupe.4G182600.1	RING	RING	139	179	41	6.9e-09	SMART
	Prupe.4G182700	Prupe.4G182700.1	RING	RING	182	223	42	1.3e-08	SMART
	Prupe.4G182800	Prupe.4G182800.1	RING	RING	207	248	42	7.9e-08	SMART
	Prupe.4G213600	Prupe.4G213600.3	RING	RING	180	221	42	2.9e-09	SMART
	Prupe.4G244600	Prupe.4G244600.2	RING	RING	199	239	41	1.53561e-05	SMART
	Prupe.5G006700	Prupe.5G006700.1	RING	RING	107	148	42	1.37809e-07	SMART
	Prupe.5G015800	Prupe.5G015800.3	RING	RING	521	562	42	3.16602e-07	SMART
	Prupe.5G033100	Prupe.5G033100.1	RING	RING	106	147	42	1e-07	SMART
	Prupe.5G033900	Prupe.5G033900.4	RING	RING	45	86	42	2e-10	SMART
	Prupe.5G061200	Prupe.5G061200.1	RING	RING	172	212	41	8.6e-07	SMART
	Prupe.5G061200	Prupe.5G061200.1	RING	RING	172	212	41	8.6e-07	SMART
	Prupe.5G082500	Prupe.5G082500.1	RING	RING	288	328	41	2.3e-08	SMART
	Prupe.5G082700	Prupe.5G082700.1	RING	RING	96	136	41	3.1e-09	SMART
	Prupe.5G082800	Prupe.5G082800.1	RING	RING	316	356	41	2.49461e-05	SMART
	Prupe.5G083100	Prupe.5G083100.1	RING	RING	77	117	41	2.3e-08	SMART
	Prupe.5G083200	Prupe.5G083200.1	RING	RING	262	302	41	4.8e-08	SMART
	Prupe.5G092900	Prupe.5G092900.3	RING	RING	330	370	41	8.6e-10	SMART
	Prupe.5G103600	Prupe.5G103600.1	RING	RING	162	202	41	1.1816e-06	SMART
	Prupe.5G104300	Prupe.5G104300.1	RING	RING	86	128	43	8.35517e-07	SMART
	Prupe.5G118700	Prupe.5G118700.1	RING	RING	322	363	42	8.48313e-08	SMART
	Prupe.5G118800	Prupe.5G118800.1	RING	RING	310	351	42	7.79565e-07	SMART
	Prupe.5G119000	Prupe.5G119000.1	RING	RING	318	359	42	1.7e-10	SMART
	Prupe.5G119100	Prupe.5G119100.1	RING	RING	255	296	42	4.8e-10	SMART
	Prupe.5G119300	Prupe.5G119300.1	RING	RING	330	371	42	7.6e-11	SMART
	Prupe.5G119300	Prupe.5G119300.1	RING	RING	330	371	42	7.6e-11	SMART
	Prupe.5G119600	Prupe.5G119600.1	RING	RING	330	371	42	9.74456e-08	SMART
	Prupe.5G119700	Prupe.5G119700.1	RING	RING	320	361	42	1.1997e-07	SMART
	Prupe.5G119900	Prupe.5G119900.1	RING	RING	424	465	42	1.1e-09	SMART
	Prupe.5G119900	Prupe.5G119900.1	RING	RING	317	358	42	8.6e-10	SMART
	Prupe.5G120000	Prupe.5G120000.1	RING	RING	336	377	42	1.2e-09	SMART
	Prupe.5G124100	Prupe.5G124100.1	RING	RING	111	152	42	1.1e-06	SMART
	Prupe.5G134100	Prupe.5G134100.1	RING	RING	132	174	43	1.1e-06	SMART
	Prupe.5G137000	Prupe.5G137000.1	RING	RING	126	172	47	1.01313e-05	SMART
	Prupe.5G137200	Prupe.5G137200.1	RING	RING	152	193	42	3.39325e-07	SMART
	Prupe.5G174900	Prupe.5G174900.1	RING	RING	235	275	41	2.2e-09	SMART
	Prupe.5G175600	Prupe.5G175600.1	RING	RING	76	117	42	3.39325e-07	SMART
	Prupe.5G176800	Prupe.5G176800.1	RING	RING	146	187	42	5.59678e-08	SMART
	Prupe.5G184400	Prupe.5G184400.1	RING	RING	1154	1195	42	2.4e-08	SMART
	Prupe.5G189000	Prupe.5G189000.1	RING	RING	169	209	41	3.5e-09	SMART
	Prupe.5G197100	Prupe.5G197100.2	RING	RING	170	211	42	3e-09	SMART
	Prupe.5G211100	Prupe.5G211100.1	RING	RING	409	449	41	2.1e-09	SMART
	Prupe.5G223100	Prupe.5G223100.5	RING	RING	965	1006	42	5.1e-08	SMART
	Prupe.5G243100	Prupe.5G243100.2	RING	RING	217	257	41	3.9e-09	SMART
	Prupe.6G001500	Prupe.6G001500.2	RING	RING	241	281	41	5.22198e-08	SMART
	Prupe.6G045900	Prupe.6G045900.1	RING	RING	1858	1904	47	9.3e-06	SMART
	Prupe.6G053600	Prupe.6G053600.1	RING	RING	109	150	42	2.53281e-06	SMART
	Prupe.6G053700	Prupe.6G053700.1	RING	RING	142	183	42	9.6e-08	SMART
	Prupe.6G071800	Prupe.6G071800.1	RING	RING	182	222	41	5.6e-10	SMART
	Prupe.6G077000	Prupe.6G077000.1	RING	RING	112	152	41	2.9e-11	SMART
	Prupe.6G077100	Prupe.6G077100.1	RING	RING	72	113	42	1.3e-09	SMART
	Prupe.6G077200	Prupe.6G077200.1	RING	RING	114	158	45	2e-09	SMART
	Prupe.6G084800	Prupe.6G084800.1	RING	RING	188	228	41	8.1e-08	SMART
	Prupe.6G085400	Prupe.6G085400.1	RING	RING	103	144	42	9e-09	SMART
	Prupe.6G114800	Prupe.6G114800.1	RING	RING	879	947	69	0.0828572	SMART
	Prupe.6G148500	Prupe.6G148500.3	RING	RING	30	70	41	2.9e-08	SMART
	Prupe.6G163700	Prupe.6G163700.1	RING	RING	130	171	42	1.11936e-07	SMART
	Prupe.6G177600	Prupe.6G177600.1	RING	RING	77	118	42	1.72261e-08	SMART
	Prupe.6G194300	Prupe.6G194300.1	RING	RING	192	233	42	2.05728e-06	SMART
	Prupe.6G195100	Prupe.6G195100.1	RING	RING	120	161	42	1.7e-08	SMART
	Prupe.6G210600	Prupe.6G210600.1	RING	RING	155	199	45	2.1e-09	SMART
	Prupe.6G238800	Prupe.6G238800.1	RING	RING	497	538	42	8.48313e-08	SMART
	Prupe.6G245100	Prupe.6G245100.1	RING	RING	187	227	41	1.1e-08	SMART
	Prupe.6G252700	Prupe.6G252700.1	RING	RING	103	144	42	4.4e-09	SMART
	Prupe.6G252800	Prupe.6G252800.1	RING	RING	90	131	42	2.1e-07	SMART
	Prupe.6G252900	Prupe.6G252900.1	RING	RING	91	132	42	4.4e-09	SMART
	Prupe.6G253000	Prupe.6G253000.1	RING	RING	103	144	42	1.3573e-06	SMART
	Prupe.6G258400	Prupe.6G258400.1	RING	RING	180	220	41	1.37809e-07	SMART
	Prupe.6G293100	Prupe.6G293100.1	RING	RING	106	147	42	4.1e-10	SMART
	Prupe.6G298400	Prupe.6G298400.1	RING	RING	402	442	41	3.4e-08	SMART
	Prupe.6G303800	Prupe.6G303800.2	RING	RING	7	49	43	0.00069	SMART
	Prupe.6G320100	Prupe.6G320100.1	RING	RING	34	78	45	3.16602e-07	SMART
	Prupe.6G329500	Prupe.6G329500.1	RING	RING	125	166	42	3.7e-08	SMART
	Prupe.7G084100	Prupe.7G084100.1	RING	RING	186	229	44	1.7e-10	SMART
	Prupe.7G090500	Prupe.7G090500.4	RING	RING	33	73	41	1.5e-08	SMART
	Prupe.7G092500	Prupe.7G092500.1	RING	RING	103	144	42	9.59757e-07	SMART
	Prupe.7G123200	Prupe.7G123200.1	RING	RING	94	135	42	9.7e-10	SMART
	Prupe.7G126100	Prupe.7G126100.1	RING	RING	169	211	43	1.43278e-05	SMART
	Prupe.7G170000	Prupe.7G170000.2	RING	RING	200	241	42	6.1e-12	SMART
	Prupe.7G173200	Prupe.7G173200.1	RING	RING	46	87	42	4.7264e-06	SMART
	Prupe.7G174700	Prupe.7G174700.2	RING	RING	190	231	42	1.67103e-06	SMART
	Prupe.7G185500	Prupe.7G185500.1	RING	RING	110	151	42	1.477e-07	SMART
	Prupe.7G189400	Prupe.7G189400.1	RING	RING	126	175	50	1.2473e-05	SMART
	Prupe.7G203000	Prupe.7G203000.1	RING	RING	113	154	42	7.2736e-07	SMART
	Prupe.7G220800	Prupe.7G220800.1	RING	RING	68	130	63	7.7e-08	SMART
	Prupe.7G220900	Prupe.7G220900.1	RING	RING	69	121	53	3.5e-09	SMART
	Prupe.7G224300	Prupe.7G224300.1	RING	RING	143	184	42	3e-09	SMART
	Prupe.7G250900	Prupe.7G250900.1	RING	RING	175	232	58	5.9e-08	SMART
	Prupe.7G255200	Prupe.7G255200.3	RING	RING	292	333	42	1.1e-08	SMART
	Prupe.7G256200	Prupe.7G256200.1	RING	RING	352	392	41	1.1e-10	SMART
	Prupe.8G002900	Prupe.8G002900.1	RING	RING	109	150	42	4.11457e-06	SMART
	Prupe.8G015100	Prupe.8G015100.3	RING	RING	193	238	46	6.9e-07	SMART
	Prupe.8G015100	Prupe.8G015100.3	RING	RING	193	238	46	6.9e-07	SMART
	Prupe.8G048800	Prupe.8G048800.1	RING	RING	195	235	41	3.3e-09	SMART
	Prupe.8G066400	Prupe.8G066400.2	RING	RING	157	198	42	4.5e-10	SMART
	Prupe.8G091100	Prupe.8G091100.3	RING	RING	274	332	59	0.00451572	SMART
	Prupe.8G106000	Prupe.8G106000.1	RING	RING	219	261	43	2.2e-10	SMART
	Prupe.8G106100	Prupe.8G106100.1	RING	RING	203	245	43	7.91504e-08	SMART
	Prupe.8G108300	Prupe.8G108300.1	RING	RING	151	192	42	1.02864e-06	SMART
	Prupe.8G140300	Prupe.8G140300.1	RING	RING	224	264	41	1.45472e-06	SMART
	Prupe.8G143400	Prupe.8G143400.1	RING	RING	54	104	51	0.0435489	SMART
	Prupe.8G183300	Prupe.8G183300.1	RING	RING	86	128	43	1.01313e-05	SMART
	Prupe.8G211400	Prupe.8G211400.1	RING	RING	57	97	41	3.1e-11	SMART
	Prupe.8G225200	Prupe.8G225200.1	RING	RING	137	178	42	5.8e-10	SMART
	Prupe.8G254000	Prupe.8G254000.1	RING	RING	161	203	43	3.6368e-07	SMART
	Prupe.8G263800	Prupe.8G263800.1	RING	RING	114	155	42	3.7e-10	SMART
RING-H2	Prupe.1G006100	Prupe.1G006100.4	RING	RING	51	88	38	1.01313e-05	SMART
	Prupe.1G028000	Prupe.1G028000.1	RING	RING	33	73	41	1.1e-07	SMART
	Prupe.1G034800	Prupe.1G034800.1	RING	RING	979	1018	40	8.7e-12	SMART
	Prupe.1G040200	Prupe.1G040200.1	RING	RING	441	479	39	0.00297927	SMART
	Prupe.1G097200	Prupe.1G097200.3	RING	RING	321	370	50	0.0471951	SMART
	Prupe.1G140100	Prupe.1G140100.3	RING	RING	32	72	41	1.4e-10	SMART
	Prupe.1G146600	Prupe.1G146600.4	RING	RING	876	915	40	0.0360994	SMART
	Prupe.1G151600	Prupe.1G151600.2	RING	RING	282	320	39	0.000213892	SMART
	Prupe.1G160800	Prupe.1G160800.1	RING	RING	174	211	38	6.58331e-05	SMART
	Prupe.1G161000	Prupe.1G161000.1	RING	RING	218	255	38	2.9e-06	SMART
	Prupe.1G214700	Prupe.1G214700.1	RING	RING	526	583	58	9.7e-08	SMART
	Prupe.1G214700	Prupe.1G214700.1	RING	RING	151	189	39	3.6e-10	SMART
	Prupe.1G238300	Prupe.1G238300.6	RING	RING	213	250	38	5.8e-08	SMART
	Prupe.1G238500	Prupe.1G238500.1	RING	RING	155	192	38	0.000427785	SMART
	Prupe.1G242100	Prupe.1G242100.2	RING	RING	402	434	33	0.00018	SMART
	Prupe.1G250200	Prupe.1G250200.1	RING	RING	295	329	35	0.292009	SMART
	Prupe.1G282600	Prupe.1G282600.2	RING	RING	45	99	55	3.2e-06	SMART
	Prupe.1G305000	Prupe.1G305000.1	RING	RING	419	453	35	0.0002	SMART
	Prupe.1G347000	Prupe.1G347000.1	RING	RING	4728	4761	34	6.58331e-05	SMART
	Prupe.1G384000	Prupe.1G384000.1	RING	RING	33	73	41	1.2e-10	SMART
	Prupe.1G427200	Prupe.1G427200.1	RING	RING	339	378	40	3.9e-06	SMART
	Prupe.1G537100	Prupe.1G537100.1	RING	RING	828	866	39	4.34336e-05	SMART
	Prupe.2G003800	Prupe.2G003800.3	RING	RING	135	175	41	1.6e-08	SMART
	Prupe.2G011700	Prupe.2G011700.2	RING	RING	214	271	58	7.1e-10	SMART
	Prupe.2G032500	Prupe.2G032500.5	RING	RING	57	92	36	0.68844	SMART
	Prupe.2G040800	Prupe.2G040800.1	RING	RING	6	51	46	2.05728e-06	SMART
	Prupe.2G042900	Prupe.2G042900.1	RING	RING	5	45	41	0.0023	SMART
	Prupe.2G051700	Prupe.2G051700.1	RING	RING	48	82	35	2.02625e-05	SMART
	Prupe.2G094700	Prupe.2G094700.2	RING	RING	815	853	39	0.21745	SMART
	Prupe.2G122900	Prupe.2G122900.1	RING	RING	824	862	39	8.22914e-06	SMART
	Prupe.2G123600	Prupe.2G123600.1	RING	RING	144	181	38	1.4e-07	SMART
	Prupe.2G137600	Prupe.2G137600.1	RING	RING	178	218	41	1.7e-07	SMART
	Prupe.2G137900	Prupe.2G137900.1	RING	RING	180	220	41	4.6e-07	SMART
	Prupe.2G141400	Prupe.2G141400.1	RING	RING	128	164	37	5e-07	SMART
	Prupe.2G265500	Prupe.2G265500.5	RING	RING	1089	1138	50	4.5e-08	SMART
	Prupe.2G266800	Prupe.2G266800.2	RING	RING	410	447	38	1.2858e-07	SMART
	Prupe.2G266800	Prupe.2G266800.2	RING	RING	410	447	38	1.2858e-07	SMART
	Prupe.2G291800	Prupe.2G291800.3	RING	RING	319	368	50	0.00967966	SMART
	Prupe.3G040200	Prupe.3G040200.1	RING	RING	338	377	40	0.0293432	SMART
	Prupe.3G064400	Prupe.3G064400.1	RING	RING	279	319	41	0.0293432	SMART
	Prupe.3G137000	Prupe.3G137000.1	RING	RING	47	96	50	1.25567e-10	SMART
	Prupe.3G139900	Prupe.3G139900.2	RING	RING	105	144	40	3.5e-09	SMART
	Prupe.3G152000	Prupe.3G152000.1	RING	RING	180	215	36	0.808545	SMART
	Prupe.3G215900	Prupe.3G215900.1	RING	RING	621	660	40	2.3e-10	SMART
	Prupe.3G242700	Prupe.3G242700.3	RING	RING	340	384	45	3.4e-10	SMART
	Prupe.3G259000	Prupe.3G259000.4	RING	RING	46	100	55	0.0127724	SMART
	Prupe.3G295000	Prupe.3G295000.1	RING	RING	422	454	33	0.0157247	SMART
	Prupe.3G299100	Prupe.3G299100.1	RING	RING	705	743	39	4e-09	SMART
	Prupe.3G300100	Prupe.3G300100.4	RING	RING	881	920	40	2.8e-11	SMART
	Prupe.3G313200	Prupe.3G313200.3	RING	RING	247	293	47	8.22914e-06	SMART
	Prupe.4G013500	Prupe.4G013500.1	RING	RING	38	75	38	8.22914e-06	SMART
	Prupe.4G013900	Prupe.4G013900.2	RING	RING	171	208	38	7.9e-09	SMART
	Prupe.4G033800	Prupe.4G033800.1	RING	RING	214	255	42	0.0511465	SMART
	Prupe.4G044500	Prupe.4G044500.1	RING	RING	152	189	38	6.33204e-07	SMART
	Prupe.4G046100	Prupe.4G046100.2	RING	RING	30	76	47	7.7e-10	SMART
	Prupe.4G050700	Prupe.4G050700.1	RING	RING	61	100	40	3.6e-09	SMART
	Prupe.4G087500	Prupe.4G087500.2	RING	RING	16	53	38	4.6e-11	SMART
	Prupe.4G108300	Prupe.4G108300.2	RING	RING	202	323	122	0.0897944	SMART
	Prupe.4G108500	Prupe.4G108500.1	RING	RING	282	316	35	0.448364	SMART
	Prupe.4G120300	Prupe.4G120300.1	RING	RING	1021	1059	39	0.00032	SMART
	Prupe.4G126200	Prupe.4G126200.1	RING	RING	373	405	33	2.8e-05	SMART
	Prupe.4G183300	Prupe.4G183300.2	RING	RING	42	89	48	5.2e-12	SMART
	Prupe.4G267100	Prupe.4G267100.1	RING	RING	47	89	43	3.83903e-06	SMART
	Prupe.4G273300	Prupe.4G273300.1	RING	RING	351	383	33	0.0025936	SMART
	Prupe.5G031300	Prupe.5G031300.3	RING	RING	51	88	38	7.7e-09	SMART
	Prupe.5G040000	Prupe.5G040000.2	RING	RING	667	706	40	0.0273782	SMART
	Prupe.5G050300	Prupe.5G050300.2	RING	RING	300	334	35	0.00065	SMART
	Prupe.5G122300	Prupe.5G122300.3	RING	RING	40	78	39	4.6e-08	SMART
	Prupe.5G140900	Prupe.5G140900.1	RING	RING	509	565	57	4.5e-10	SMART
	Prupe.5G140900	Prupe.5G140900.1	RING	RING	137	175	39	8.9e-08	SMART
	Prupe.5G157700	Prupe.5G157700.1	RING	RING	156	193	38	3.1e-06	SMART
	Prupe.5G163100	Prupe.5G163100.1	RING	RING	397	429	33	0.0193593	SMART
	Prupe.5G198700	Prupe.5G198700.1	RING	RING	199	236	38	1.06039e-08	SMART
	Prupe.5G210700	Prupe.5G210700.1	RING	RING	41	81	41	7e-07	SMART
	Prupe.5G217400	Prupe.5G217400.1	RING	RING	421	455	35	0.00842664	SMART
	Prupe.6G053200	Prupe.6G053200.1	RING	RING	215	254	40	2.9e-05	SMART
	Prupe.6G053200	Prupe.6G053200.1	RING	RING	215	254	40	2.9e-05	SMART
	Prupe.6G057100	Prupe.6G057100.2	RING	RING	425	463	39	0.00684456	SMART
	Prupe.6G058200	Prupe.6G058200.2	RING	RING	146	183	38	8.8e-09	SMART
	Prupe.6G059200	Prupe.6G059200.1	RING	RING	134	178	45	8.22914e-06	SMART
	Prupe.6G100500	Prupe.6G100500.1	RING	RING	308	346	39	0.000372408	SMART
	Prupe.6G114200	Prupe.6G114200.2	RING	RING	818	856	39	0.123859	SMART
	Prupe.6G226000	Prupe.6G226000.1	RING	RING	134	173	40	3.1e-05	SMART
	Prupe.6G237500	Prupe.6G237500.2	RING	RING	309	347	39	9.5e-07	SMART
	Prupe.6G269500	Prupe.6G269500.1	RING	RING	72	106	35	0.0617012	SMART
	Prupe.6G276500	Prupe.6G276500.2	RING	RING	146	183	38	4.7264e-06	SMART
	Prupe.6G277400	Prupe.6G277400.1	RING	RING	420	458	39	0.000491396	SMART
	Prupe.6G288300	Prupe.6G288300.3	RING	RING	257	294	38	3.1e-07	SMART
	Prupe.6G306300	Prupe.6G306300.5	RING	RING	5	45	41	0.352269	SMART
	Prupe.6G316500	Prupe.6G316500.3	RING	RING	343	384	42	3.6e-07	SMART
	Prupe.6G344100	Prupe.6G344100.1	RING	RING	19	59	41	0.000114622	SMART
	Prupe.7G028900	Prupe.7G028900.1	RING	RING	647	685	39	4e-06	SMART
	Prupe.7G029000	Prupe.7G029000.1	RING	RING	614	653	40	9.8e-09	SMART
	Prupe.7G079200	Prupe.7G079200.1	RING	RING	131	171	41	9.6e-11	SMART
	Prupe.7G088600	Prupe.7G088600.1	RING	RING	230	278	49	7.2736e-07	SMART
	Prupe.7G148100	Prupe.7G148100.2	RING	RING	31	71	41	1.0444e-07	SMART
	Prupe.7G191400	Prupe.7G191400.1	RING	RING	51	95	45	0.0015	SMART
	Prupe.7G191900	Prupe.7G191900.1	RING	RING	240	335	96	0.0023	SMART
	Prupe.8G036400	Prupe.8G036400.1	RING	RING	111	151	41	3.3e-09	SMART
	Prupe.8G087800	Prupe.8G087800.2	RING	RING	1040	1074	35	0.0391218	SMART
	Prupe.8G105100	Prupe.8G105100.1	RING	RING	23	67	45	4.6e-11	SMART
	Prupe.8G105200	Prupe.8G105200.1	RING	RING	23	67	45	2e-10	SMART
	Prupe.8G199600	Prupe.8G199600.2	RING	RING	150	187	38	3.5e-08	SMART
	Prupe.8G201500	Prupe.8G201500.2	RING	RING	313	350	38	3.1e-07	SMART
	Prupe.8G203400	Prupe.8G203400.2	RING	RING	122	159	38	1.1e-06	SMART
	Prupe.8G231300	Prupe.8G231300.1	RING	RING	19	59	41	2.1e-08	SMART
	Prupe.8G246900	Prupe.8G246900.1	RING	RING	293	327	35	0.0686835	SMART
	Prupe.8G248200	Prupe.8G248200.4	RING	RING	793	832	40	0.00026	SMART
	Prupe.8G260000	Prupe.8G260000.1	RING	RING	215	263	49	2.43614e-08	SMART
RING-S/T	Prupe.1G303200	Prupe.1G303200.1	RING	RING	30	78	49	0.166327	SMART
	Prupe.5G119800	Prupe.5G119800.1	RING	RING	269	310	42	0.000458488	SMART
	Prupe.6G210700	Prupe.6G210700.1	RING	RING	329	372	44	0.000458488	SMART
	Prupe.8G076700	Prupe.8G076700.3	RING	RING	331	374	44	0.00196558	SMART
RING-v	Prupe.1G214700	Prupe.1G214700.1	RING	RING	17	62	46	0.037	SMART
	Prupe.1G391600	Prupe.1G391600.1	RING	RING	54	95	42	0.0014	SMART
	Prupe.1G423000	Prupe.1G423000.1	RING	RING	119	158	40	0.0021	SMART
	Prupe.2G055300	Prupe.2G055300.2	RING	RING	6	43	38	6.6e-08	PFAM
	Prupe.3G283100	Prupe.3G283100.1	RING	RING	73	118	46	0.0049	SMART
	Prupe.3G283100	Prupe.3G283100.1	RING	RING	1283	1327	45	0.0077	SMART
	Prupe.4G064900	Prupe.4G064900.2	RING	RINGv	182	244	63	2.3e-14	SMART
	Prupe.4G114900	Prupe.4G114900.2	RING	RING	79	120	42	0.0044	SMART
	Prupe.4G167700	Prupe.4G167700.4	RING	RING	904	943	40	0.0045	SMART
	Prupe.5G140900	Prupe.5G140900.1	RING	RING	15	60	46	0.053	SMART
	Prupe.5G193700	Prupe.5G193700.4	RING	RINGv	68	115	48	3.2e-22	SMART
	Prupe.6G055100	Prupe.6G055100.1	RING	RING	879	918	40	0.0075	SMART
	Prupe.6G100700	Prupe.6G100700.2	RING	RING	232	281	50	6.2e-21	SMART
	Prupe.6G113900	Prupe.6G113900.3	RING	RING	650	705	56	0.0041	SMART
	Prupe.6G113900	Prupe.6G113900.3	RING	RING	562	601	40	0.0067	SMART
	Prupe.6G238100	Prupe.6G238100.2	RING	RINGv	264	313	50	3.6e-20	SMART
	Prupe.6G250600	Prupe.6G250600.1	RING	RING	529	569	41	0.853068	SMART
	Prupe.6G276400	Prupe.6G276400.1	RING	RING	14	57	44	0.00047	SMART
	Prupe.7G237300	Prupe.7G237300.4	RING	RINGv	50	102	53	2.3e-20	SMART
	Prupe.8G271200	Prupe.8G271200.1	RING	RINGv	21	70	50	1e-22	SMART

## Sheet: U-box
Table S5 Domain structure of predicted PpE3 ligase proteins in different subfamilies
	gene	protein_selected	domain_name	domain_start(on_protein)	domain_end(on_protein)	domain_length	E_value	domain_source
U-box	Prupe.1G025700	Prupe.1G025700.3	U-box	262	325	64	1.97415e-16	SMART
	Prupe.1G229500	Prupe.1G229500.5	U-box	288	351	64	2.82424e-35	SMART
	Prupe.1G336200	Prupe.1G336200.1	U-box	35	98	64	9.47658e-28	SMART
	Prupe.1G420500	Prupe.1G420500.1	U-box	75	138	64	7.2919e-29	SMART
	Prupe.2G109000	Prupe.2G109000.1	U-box	38	102	65	9e-26	SMART
	Prupe.2G315200	Prupe.2G315200.6	U-box	264	327	64	3.65264e-20	SMART
	Prupe.3G164200	Prupe.3G164200.1	U-box	38	101	64	2.34905e-32	SMART
	Prupe.4G271800	Prupe.4G271800.1	U-box	6	69	64	5.92286e-29	SMART
	Prupe.5G237400	Prupe.5G237400.1	U-box	31	94	64	2.06246e-28	SMART
	Prupe.6G014500	Prupe.6G014500.1	U-box	667	731	65	1.1e-23	SMART
	Prupe.6G145200	Prupe.6G145200.1	U-box	9	74	66	2.9e-30	SMART
	Prupe.6G145300	Prupe.6G145300.1	U-box	9	74	66	5.47936e-33	SMART
	Prupe.6G159600	Prupe.6G159600.1	U-box	13	76	64	8.12539e-27	SMART
	Prupe.6G218400	Prupe.6G218400.1	U-box	68	131	64	8.24984e-28	SMART
	Prupe.6G355500	Prupe.6G355500.4	U-box	66	129	64	3.5e-34	SMART
	Prupe.7G094000	Prupe.7G094000.1	U-box	10	74	65	6.44519e-30	SMART
	Prupe.7G094100	Prupe.7G094100.1	U-box	9	74	66	4.18809e-29	SMART
	Prupe.8G024500	Prupe.8G024500.1	U-box	13	76	64	1.08132e-22	SMART
	Prupe.8G127600	Prupe.8G127600.1	U-box	17	80	64	1.17453e-32	SMART
	Prupe.8G193500	Prupe.8G193500.3	U-box	75	138	64	2.78675e-25	SMART
WD40	Prupe.1G047500	Prupe.1G047500.1	U-box	1	66	66	4.7e-25	SMART
	Prupe.1G047500	Prupe.1G047500.1	WD40	209	251	43	0.0034	SMART
	Prupe.1G047500	Prupe.1G047500.1	WD40	254	293	40	6.5e-12	SMART
	Prupe.1G047500	Prupe.1G047500.1	WD40	299	338	40	4.2e-09	SMART
	Prupe.1G047500	Prupe.1G047500.1	WD40	341	382	42	9.1e-05	SMART
	Prupe.1G047500	Prupe.1G047500.1	WD40	385	423	39	4.7e-11	SMART
	Prupe.1G047500	Prupe.1G047500.1	WD40	426	465	40	0.021	SMART
	Prupe.1G047500	Prupe.1G047500.1	WD40	472	513	42	0.00016	SMART
	Prupe.1G364600	Prupe.1G364600.3	U-box	506	571	66	1.5e-27	SMART
	Prupe.1G364600	Prupe.1G364600.3	WD40	1188	1226	39	0.013	SMART
	Prupe.1G364600	Prupe.1G364600.3	WD40	1231	1270	40	1.9e-09	SMART
	Prupe.1G364600	Prupe.1G364600.3	WD40	1399	1435	37	0.4	SMART
	Prupe.1G364600	Prupe.1G364600.3	WD40	1438	1480	43	0.0014	SMART
	Prupe.7G226000	Prupe.7G226000.1	U-box	403	467	65	4.4e-28	SMART
	Prupe.7G226000	Prupe.7G226000.1	WD40	1048	1085	38	0.0044	SMART
	Prupe.7G226000	Prupe.7G226000.1	WD40	1090	1129	40	6.9e-09	SMART
	Prupe.7G226000	Prupe.7G226000.1	WD40	1220	1256	37	0.036	SMART
	Prupe.7G226000	Prupe.7G226000.1	WD40	1298	1338	41	0.00026	SMART
TPR	Prupe.8G193300	Prupe.8G193300.1	TPR	10	43	34	7.05582e-05	SMART
	Prupe.8G193300	Prupe.8G193300.1	TPR	44	77	34	0.438051	SMART
	Prupe.8G193300	Prupe.8G193300.1	U-box	201	264	64	3.25016e-26	SMART
Pkinase	Prupe.2G170900	Prupe.2G170900.1	Pkinase	509	772	264	8e-41	pfam
	Prupe.2G170900	Prupe.2G170900.1	U-box	800	863	64	1.72695e-30	SMART
	Prupe.2G273400	Prupe.2G273400.4	Pkinase	456	717	262	2.5e-40	pfam
	Prupe.2G273400	Prupe.2G273400.4	U-box	743	805	63	3.07895e-27	SMART
	Prupe.2G297400	Prupe.2G297400.1	Usp	26	155	130	7.8e-05	pfam
	Prupe.2G297400	Prupe.2G297400.1	Pkinase	443	706	264	1.2e-37	pfam
	Prupe.2G297400	Prupe.2G297400.1	Pkinase	443	704	262	5.6e-15	SMART
	Prupe.2G297400	Prupe.2G297400.1	U-box	726	789	64	3.7e-31	SMART
	Prupe.6G078700	Prupe.6G078700.1	Pkinase	474	737	264	1.2e-39	pfam
	Prupe.6G078700	Prupe.6G078700.1	U-box	751	814	64	5.40661e-23	SMART
	Prupe.6G202700	Prupe.6G202700.1	Pkinase	488	715	228	1e-12	SMART
	Prupe.6G202700	Prupe.6G202700.1	U-box	747	810	64	1.1e-27	SMART
	Prupe.6G202800	Prupe.6G202800.2	Pkinase	462	628	167	4.3e-26	pfam
	Prupe.6G202800	Prupe.6G202800.2	U-box	726	789	64	6.86177e-25	SMART
	Prupe.6G220900	Prupe.6G220900.1	U-box	39	101	63	2.62718e-12	SMART
	Prupe.6G220900	Prupe.6G220900.1	Pkinase	348	499	152	6.2e-48	pfam
	Prupe.7G205400	Prupe.7G205400.7	Usp	1	153	153	4.4e-07	pfam
	Prupe.7G205400	Prupe.7G205400.7	Pkinase	396	662	267	5.9e-21	SMART
	Prupe.7G205400	Prupe.7G205400.7	U-box	682	744	63	2e-29	SMART
KAP	Prupe.7G156200	Prupe.7G156200.10	U-box	252	315	64	9.1e-32	SMART
	Prupe.7G156200	Prupe.7G156200.10	KAP	439	669	231	1.1e-06	pfam
UFD	Prupe.3G259400	Prupe.3G259400.1	Ufd2P_core	255	914	660	3.5e-210	pfam
	Prupe.3G259400	Prupe.3G259400.1	U-box	933	996	64	1.17668e-23	SMART
ARM	Prupe.1G212500	Prupe.1G212500.1	U-box	263	326	64	2.7e-20	SMART
	Prupe.1G212500	Prupe.1G212500.1	ARM	404	442	39	0.027	SMART
	Prupe.1G212500	Prupe.1G212500.1	ARM	443	484	42	0.0017	SMART
	Prupe.1G212500	Prupe.1G212500.1	ARM	567	610	44	0.13	SMART
	Prupe.1G212500	Prupe.1G212500.1	ARM	893	934	42	0.035	SMART
	Prupe.1G255000	Prupe.1G255000.1	U-box	279	342	64	7e-29	SMART
	Prupe.1G255000	Prupe.1G255000.1	ARM	409	450	42	5.8e-07	SMART
	Prupe.1G255000	Prupe.1G255000.1	ARM	451	492	42	0.001	SMART
	Prupe.1G255000	Prupe.1G255000.1	ARM	535	576	42	0.00023	SMART
	Prupe.1G295900	Prupe.1G295900.2	U-box	237	304	68	2.2e-23	SMART
	Prupe.1G295900	Prupe.1G295900.2	ARM	879	919	41	0.00019	pfam
	Prupe.1G323500	Prupe.1G323500.1	U-box	261	324	64	4.95935e-31	SMART
	Prupe.1G323500	Prupe.1G323500.1	ARM	386	426	41	0.619497	SMART
	Prupe.1G323500	Prupe.1G323500.1	ARM	427	467	41	0.355808	SMART
	Prupe.1G323500	Prupe.1G323500.1	ARM	468	508	41	1.89056e-05	SMART
	Prupe.1G353700	Prupe.1G353700.1	U-box	268	331	64	4.77006e-33	SMART
	Prupe.1G353700	Prupe.1G353700.1	ARM	388	428	41	3.26374e-09	SMART
	Prupe.1G353700	Prupe.1G353700.1	ARM	470	510	41	0.0953365	SMART
	Prupe.2G193400	Prupe.2G193400.1	U-box	265	328	64	2.82943e-26	SMART
	Prupe.2G193400	Prupe.2G193400.1	ARM	366	406	41	0.408716	SMART
	Prupe.2G193400	Prupe.2G193400.1	ARM	532	572	41	0.0293432	SMART
	Prupe.2G209300	Prupe.2G209300.1	U-box	251	314	64	1.9e-37	SMART
	Prupe.2G209300	Prupe.2G209300.1	ARM	375	415	41	3.6e-09	SMART
	Prupe.2G209300	Prupe.2G209300.1	ARM	416	456	41	5.8e-05	SMART
	Prupe.2G209300	Prupe.2G209300.1	ARM	457	497	41	0.00047	SMART
	Prupe.2G209300	Prupe.2G209300.1	ARM	498	538	41	0.028	SMART
	Prupe.2G209300	Prupe.2G209300.1	ARM	539	579	41	0.34	SMART
	Prupe.2G253400	Prupe.2G253400.1	U-box	287	350	64	1.25883e-32	SMART
	Prupe.2G253400	Prupe.2G253400.1	ARM	429	469	41	2.53281e-06	SMART
	Prupe.3G278800	Prupe.3G278800.1	U-box	62	125	64	2.6e-14	SMART
	Prupe.3G278800	Prupe.3G278800.1	ARM	277	317	41	0.45	SMART
	Prupe.3G278800	Prupe.3G278800.1	ARM	318	358	41	1.7e-05	SMART
	Prupe.3G278800	Prupe.3G278800.1	ARM	359	399	41	0.0023	SMART
	Prupe.3G278800	Prupe.3G278800.1	ARM	400	438	39	0.3	SMART
	Prupe.3G278800	Prupe.3G278800.1	ARM	439	482	44	0.017	SMART
	Prupe.4G031100	Prupe.4G031100.2	U-box	8	72	65	1.6e-37	SMART
	Prupe.4G031100	Prupe.4G031100.2	ARM	131	171	41	0.058	SMART
	Prupe.4G031100	Prupe.4G031100.2	ARM	172	212	41	0.029	SMART
	Prupe.4G031100	Prupe.4G031100.2	ARM	292	333	42	0.15	SMART
	Prupe.4G031100	Prupe.4G031100.2	ARM	335	375	41	0.067	SMART
	Prupe.4G067800	Prupe.4G067800.1	U-box	292	355	64	4.62723e-31	SMART
	Prupe.4G067800	Prupe.4G067800.1	ARM	422	462	41	0.00842664	SMART
	Prupe.4G067800	Prupe.4G067800.1	ARM	547	585	39	0.00483983	SMART
	Prupe.5G009100	Prupe.5G009100.2	U-box	32	100	69	1.39337e-25	SMART
	Prupe.5G009100	Prupe.5G009100.2	ARM	139	179	41	0.309749	SMART
	Prupe.5G175800	Prupe.5G175800.1	U-box	306	369	64	3.9e-31	SMART
	Prupe.5G175800	Prupe.5G175800.1	ARM	434	475	42	0.00013	SMART
	Prupe.5G175800	Prupe.5G175800.1	ARM	476	517	42	0.29	SMART
	Prupe.5G175800	Prupe.5G175800.1	ARM	560	602	43	0.055	SMART
	Prupe.5G178900	Prupe.5G178900.1	U-box	26	89	64	9.28849e-13	SMART
	Prupe.5G178900	Prupe.5G178900.1	ARM	282	322	41	0.0207488	SMART
	Prupe.5G178900	Prupe.5G178900.1	ARM	405	448	44	0.00138988	SMART
	Prupe.6G055800	Prupe.6G055800.1	U-box	261	329	69	3.6e-20	SMART
	Prupe.6G055800	Prupe.6G055800.1	ARM	369	413	45	0.4	SMART
	Prupe.6G055800	Prupe.6G055800.1	ARM	539	576	38	0.022	SMART
	Prupe.6G055800	Prupe.6G055800.1	ARM	577	620	44	0.00073	SMART
	Prupe.6G055800	Prupe.6G055800.1	ARM	899	940	42	0.00019	SMART
	Prupe.6G079400	Prupe.6G079400.1	U-box	261	324	64	2.3e-38	SMART
	Prupe.6G079400	Prupe.6G079400.1	Arm	384	424	41	5.1e-10	pfam
	Prupe.6G079400	Prupe.6G079400.1	ARM	425	465	41	0.0098	SMART
	Prupe.6G079400	Prupe.6G079400.1	ARM	466	506	41	0.0013	SMART
	Prupe.6G079400	Prupe.6G079400.1	ARM	507	547	41	0.19	SMART
	Prupe.6G079400	Prupe.6G079400.1	ARM	548	588	41	0.16	SMART
	Prupe.6G079400	Prupe.6G079400.1	ARM	590	630	41	0.33	SMART
	Prupe.6G225600	Prupe.6G225600.3	U-box	245	308	64	1.1e-33	SMART
	Prupe.6G225600	Prupe.6G225600.3	ARM	590	630	41	8.8e-10	SMART
	Prupe.6G225600	Prupe.6G225600.3	ARM	631	671	41	0.00086	SMART
	Prupe.6G225600	Prupe.6G225600.3	ARM	672	712	41	0.018	SMART
	Prupe.6G225600	Prupe.6G225600.3	ARM	713	752	40	0.0003	SMART
	Prupe.6G225600	Prupe.6G225600.3	ARM	753	793	41	0.0093	SMART
	Prupe.6G290800	Prupe.6G290800.1	U-box	274	337	64	9.54011e-33	SMART
	Prupe.6G290800	Prupe.6G290800.1	Arm	402	446	45	0.00013	pfam
	Prupe.8G178000	Prupe.8G178000.2	U-box	276	339	64	2.73968e-33	SMART
	Prupe.8G178000	Prupe.8G178000.2	ARM	396	436	41	6.89045e-08	SMART
	Prupe.8G178000	Prupe.8G178000.2	ARM	478	518	41	0.0193593	SMART
	Prupe.8G178000	Prupe.8G178000.2	ARM	519	559	41	0.234746	SMART
	Prupe.8G222400	Prupe.8G222400.3	U-box	235	298	64	1.7e-29	SMART
	Prupe.8G222400	Prupe.8G222400.3	ARM	518	558	41	0.00012	SMART
	Prupe.8G222400	Prupe.8G222400.3	ARM	559	599	41	2.2e-05	SMART
	Prupe.8G222400	Prupe.8G222400.3	ARM	600	640	41	0.00024	SMART
	Prupe.8G222400	Prupe.8G222400.3	ARM	641	680	40	2.2e-05	SMART
	Prupe.8G222400	Prupe.8G222400.3	ARM	681	721	41	0.16	SMART
