# Supplementary material for: Genome-wide identification and transcriptome profiling reveal that E3 ubiquitin ligase genes relevant to ethylene, auxin and abscisic acid are differentially expressed in the fruits of melting flesh and stony hard peach varieties
Source: BMC Genomics. 2019 Nov 21;20:892. doi: 10.1186/s12864-019-6258-0 (PMC6873611; doi:10.1186/s12864-019-6258-0)
Supplement: Supplementary file 1 — Additional file 1: Table S1. The characteristics of E3 ligase genes in peach. (XLSX 97 kb). Table S2. The distribution of introns among different PpE3s. (XLSX 10 kb). Table S3. Chromosomal distribution of different PpE3 subfamilies in peach. (XLSX 11 kb). Table S4. Prevalence of duplication modes in the PpE3 subfamilies. (XLSX 40 kb). Table S5. Domain structure of predicted PpE3 ligase proteins in different subfamilies. (XLSX 108 kb). Table S6. The statistical analysis of data by transcriptome sequencing (XLSX 14 kb). Table S7. Fold changes in PpE3 ligase gene expression between MF and SH peach fruits at the same stage of ripening. (XLSX 96 kb). Table S8. Primers used in qRT-PCR. (XLSX 14 kb). [file 12864_2019_6258_MOESM1_ESM.zip › Additional file 1 TableS6.xlsx]

## Sheet: Sheet1
Table S6 The statistical analysis of data by transcriptome sequencing
Sample	Raw Reads	HQ clean reads	HQ clean reads Q20 (%)	HQ clean reads Q30 (%)	filtered reads	Unique Mapped Reads	Multiple Mapped reads	Mapping Ratio
MF-S3	45217292	44854392 (99.2%)	96.87	93.75	41700166	30640215 (94.28%)	295088 (0.91%)	0.9519
MF-S4I	41508820	41201304 (99.26%)	96.92	93.83	36855216	28866915 (94.23%)	340382 (1.11%)	0.9534
MF-S4II	44191300	43899724 (99.34%)	97.11	94.18	39245652	36464026 (94.22%)	274122 (0.71%)	0.9493
MF-S4III	41286214	41009878 (99.33%)	97.11	94.19	37110160	40256129 (94.12%)	287962 (0.67%)	0.948
SH-S3	37235460	36903318 (99.11%)	96.8	93.64	32497506	39466277 (94.64%)	235952 (0.57%)	0.9521
SH-S4I	34641512	34371248 (99.22%)	96.89	93.8	30633820	35036195 (95.06%)	275422 (0.75%)	0.9581
SH-S4II	43076682	42776002 (99.3%)	97.01	93.98	38699584	37467766 (95.47%)	262784 (0.67%)	0.9614
SH-S4III	45667744	45331924 (99.26%)	96.89	93.76	42768812	35427299 (95.47%)	419442 (1.13%)	0.966
Average	41603128	41293474 (99.25%)	96.95	93.8912	37438865	35453103 (95.69%)	298894 (0.80%)	0.955025
HQ clean reads: high quality (HQ) clean reads
filtered reads: HQ clean reads unmapped on rRNA
