# Supplementary material for: Genome-wide identification and transcriptome profiling reveal that E3 ubiquitin ligase genes relevant to ethylene, auxin and abscisic acid are differentially expressed in the fruits of melting flesh and stony hard peach varieties
Source: BMC Genomics. 2019 Nov 21;20:892. doi: 10.1186/s12864-019-6258-0 (PMC6873611; doi:10.1186/s12864-019-6258-0)
Supplement: Supplementary file 1 — Additional file 1: Table S1. The characteristics of E3 ligase genes in peach. (XLSX 97 kb). Table S2. The distribution of introns among different PpE3s. (XLSX 10 kb). Table S3. Chromosomal distribution of different PpE3 subfamilies in peach. (XLSX 11 kb). Table S4. Prevalence of duplication modes in the PpE3 subfamilies. (XLSX 40 kb). Table S5. Domain structure of predicted PpE3 ligase proteins in different subfamilies. (XLSX 108 kb). Table S6. The statistical analysis of data by transcriptome sequencing (XLSX 14 kb). Table S7. Fold changes in PpE3 ligase gene expression between MF and SH peach fruits at the same stage of ripening. (XLSX 96 kb). Table S8. Primers used in qRT-PCR. (XLSX 14 kb). [file 12864_2019_6258_MOESM1_ESM.zip › Additional file 1 TableS7.xlsx]

## Sheet: FPKM
Gene ID	subfamily	SH				MF
		S3_fpkm	S4I_fpkm	S4II_fpkm	S4III_fpkm	S3_fpkm	S4I_fpkm	S4II_fpkm	S4III_fpkm
Prupe.7G012100	BTB	66.42	56.26	44.45	33.67	36.56	51	50.03	54.56
Prupe.2G182300	BTB	65.72	57.44	62.09	92.06	76.53	48.11	59.4	65.24
Prupe.8G235100	BTB	64.09	63.64	52.57	48.13	41.67	72.2	52.33	46.38
Prupe.6G272700	BTB	53.99	42.47	43.66	37.93	47.03	40.74	41.7	23.65
Prupe.2G240000	BTB	34.73	47.57	36.64	42.51	40.95	40.65	36.44	38.3
Prupe.1G149100	BTB	31.91	37.91	37.38	43.17	40.2	28.66	35.85	39.46
Prupe.5G161100	BTB	30.9	113.37	106.8	135.6	141.12	124.3	146.21	147.98
Prupe.1G344900	BTB	28.28	28.5	26.26	10.57	21.27	46.01	29.6	20.1
Prupe.1G353800	BTB	26.43	15.33	14.1	12.06	10.15	17.03	15.89	11.83
Prupe.1G155300	BTB	22.13	24.64	19.35	24.41	21.47	22.42	22.27	17.59
Prupe.8G245800	BTB	21.3	18.99	18.83	21.17	16.99	15.51	18.14	22.82
Prupe.7G009900	BTB	16.75	15.07	11.44	8.64	9.19	15.5	13.42	10.01
Prupe.4G107800	BTB	16.28	22.88	14.8	14.65	13.19	20.14	18.41	19.66
Prupe.6G117000	BTB	15.54	13.32	13.56	5.97	9.19	18	19.66	12
Prupe.6G031300	BTB	15.42	21.57	17.53	13.7	6.71	19.67	18.39	21.68
Prupe.6G222100	BTB	15.14	1.48	4.06	0.85 *	3.28	4.92	2.25	1.63
Prupe.1G495000	BTB	14.97	10.33	9.58	9.46	8.41	10.44	13.1	8.55
Prupe.5G112100	BTB	14.91	10.85	14.3	14.72	14.95	11.4	12.58	12.9
Prupe.7G146800	BTB	14.72	13.15	13.21	13.35	14.96	17.84	17.87	11.11
Prupe.4G107500	BTB	13.77	10.93	9.86	11.6	10.37	11.2	10.78	8.75
Prupe.4G088800	BTB	13.27	19.07	15.88	18.79	15.37	17.73	17.52	44.91
Prupe.1G495100	BTB	12.85	8.3	7.09	8.02	8.21	12.85	9.47	6.37
Prupe.3G178800	BTB	12.05	14.63	8.77	10.67	7.82	13.31	13.6	16.23
Prupe.5G127000	BTB	11.45	11.96	9.25	11.86	6.23	7.77	6.7	6.86
Prupe.1G135400	BTB	10.8	9.93	11.5	11.84	8.55	10.72	9.87	7.96
Prupe.1G487700	BTB	10.32	8.1	12.39	10.44	8.3	8.58	6.55	6.07
Prupe.7G145600	BTB	10.02	4.59	10.94	12.31	11.15	6.81	6.46	1.84
Prupe.8G240700	BTB	9.53	3.54	15.37	10.9	7.43	9.29	4.58	1.85
Prupe.3G205300	BTB	8.41	8.33	10.21	10.33	6.78	7.91	7.66	10.33
Prupe.6G296800	BTB	7.88	3.06	3.59	4.19	3.33	4.3	2.84	0.87
Prupe.7G206800	BTB	7.59	6.66	6.43	6.35	6.97	4.95	5.93	4.98
Prupe.7G094200	BTB	7.41	7.36	5.62	6.11	4.87	7.76	6.5	4.42
Prupe.7G262000	BTB	7.17	5.27	4.84	3.52	3.76	4.61	4.98	4.74
Prupe.1G488300	BTB	7.02	1.1	4.28	8.2	8.47	2.31	4.28	0.42
Prupe.7G267800	BTB	6.75	14.15	9.51	6.38	4.59	8.93	5.6	9.74
Prupe.1G488000	BTB	6.54	1.8	2.1	1.99	3.65	2.11	3.08	0.21
Prupe.5G102800	BTB	6.53	6	5.61	5.47	5.72	6.92	6.27	9.5
Prupe.6G052500	BTB	5.57	7.53	5.92	4.99	3.1	7.13	5.13	6.25
Prupe.6G282400	BTB	4.65	6.57	7.43	8.42	6.18	8.67	7.74	7.09
Prupe.1G487900	BTB	4.43	2.18	2.97	2.58	4.7	2	2.51	1.65
Prupe.4G140600	BTB	4.18	4.62	3.4	2.83	1.47	4.19	3.24	2.61
Prupe.2G185900	BTB	3.77	2.49	3.16	2.3	3.6	3.15	3.44	1.07
Prupe.6G222500	BTB	3.77	2.82	2.66	1.55	2.54	6.82	5.33	2.27
Prupe.7G046800	BTB	2.19	0.74	1.26	1.96	1.6	0.46	0.58	0.44
Prupe.1G488200	BTB	2.07	0.32	1.89	1.41	1.62	0.6	1.3	0.08
Prupe.2G186000	BTB	1.87	2.34	1.57	1.67	3.11	1.35	1.78	0.75
Prupe.7G115000	BTB	1.84	2.34	1.44	1.11	1.13	2.67	1.4	1.34
Prupe.8G142300	BTB	1.64	2.5	0.83	0.97	1.89	1.44	2.12	0.7
Prupe.3G223000	BTB	1.48	2.88	1.89	1.26	1.72	2.49	0.41	0.03
Prupe.8G203100	BTB	0.92	0.1	1.26	0.73	1.08	1.91	2.31	0.03
Prupe.1G393800	BTB	0.84	1.35	0.41	0.35	0.78	1.02	1.09	0.46
Prupe.6G039200	BTB	0.73	4.18	4.34	3.75	3.3	2.92	3.19	3.91
Prupe.1G487800	BTB	0.22	0.47	0.17	0	0.31	0.19	1.59	0
Prupe.8G254800	BTB	0.15	0.04	0.35	0.08	0.47	0.72	1.11	0
Prupe.3G202400	BTB	0.51	0.24	0.9	0.75	0.07	0.82	0.55	0.66
Prupe.1G488100	BTB	0.47	0.23	0.11	0.22	0.59	0.08	0.45	0.07
Prupe.1G488400	BTB	0.34	0.18	0.21	0.06	0.51	0.22	0.8	0
Prupe.2G097900	BTB	0.18	0.08	0.24	0.03	0	0.06	0.2	0
Prupe.4G030100	BTB	0.08	0.04	0.03	0.06	0.03	0.13	0	0.06
Prupe.6G187200	BTB	0.07	0.13	0.14	0.18	0.06	0.08	0.1	0.04
Prupe.2G212500	BTB	0	0	0	0	0	0	0.03	0
Prupe.2G260000	BTB	0	0	0	0	0	0	0	0
Prupe.6G036000	BTB	0	0	0	0	0	0	0	0
Prupe.6G221500	BTB	0	0	0	0	0	0	0	0
Prupe.6G223600	BTB	0	0	0.04	0	0	0	0	0.04
Prupe.6G236100	BTB	0	0	0	0	0	0.03	0	0
Prupe.6G328100	BTB	0	0	0	0.03	0	0	0	0
Prupe.1G138700	CULLIN	77.08	83.96	62.59	36.23	29.82	118.57	71.03	59.4
Prupe.8G255500	CULLIN	56.86	59.62	45.27	28.57	24.63	64.06	42.52	45.23
Prupe.4G081400	CULLIN	51.39	51.26	56.44	43.58	50.6	50.23	53.1	39.05
Prupe.3G269000	CULLIN	38.12	34.04	35.09	24.79	19.58	36.13	28.44	31.63
Prupe.1G272800	CULLIN	20.93	17.83	15.91	6.64	11.69	17.56	15.8	13.17
Prupe.1G035400	CULLIN	7.73	6.05	8.19	7.57	5.36	9.32	6.44	4.28
Prupe.5G063200	CULLIN	7.58	6.2	4.82	2.71	2.85	6.66	3.57	3.82
Prupe.1G191200	CULLIN	6.57	5.41	4.95	2.12	1.42	2.58	2.48	2.11
Prupe.5G063700	CULLIN	6	5.21	4.42	2.69	1.56	5.49	4.97	5.1
Prupe.5G063500	CULLIN	0.14	0.08	0	0	0	0	0	0
Prupe.5G063000	CULLIN	0	0	0	0	0	0	0	0
Prupe.5G063100	CULLIN	0	0	0	0	0	0	0	0
Prupe.5G063300	CULLIN	0	0	0	0	0	0	0	0
Prupe.7G257900	DDB	27.07	28.85	44.79	15.6	20.13	38.78	26	20.33
Prupe.6G058000	DDB	17.22	17.79	12.4	11.71	17.07	20.06	21.94	8.02
Prupe.1G463700	DDB	7.46	8.57	10.4	21.67	12.31	8.73	9.21	9.79
Prupe.4G081700	F-BOX	171.88	200.02	172.8	298.83	111.44	150.64	214.04	557.23
Prupe.1G480700	F-BOX	136.37	134.03	83.43	116.36	352.08	67.45	119.79	305.22
Prupe.2G156300	F-BOX	90.19	98.76	80.8	87.51	80.41	71.62	60.59	38.73
Prupe.4G164400	F-BOX	86.85	107.02	117.98	120.63	141.19	96.12	132.21	122.58
Prupe.8G253300	F-BOX	76.06	123.61	102.19	144.97	122.03	54.95	72.98	44.22
Prupe.1G521300	F-BOX	72.64	48.46	19.49	11.53	43.96	23.02	53.51	22.71
Prupe.1G224600	F-BOX	64.07	114.56	113.08	156.56	82.04	68.71	88	100.91
Prupe.3G311800	F-BOX	63.15	78.83	59.88	78.04	105.22	62.4	75.16	52.8
Prupe.8G150500	F-BOX	56.9	55.45	77.21	101.77	76.63	55.2	68.66	69.92
Prupe.1G003900	F-BOX	55.19	44.98	33.01	38.6	39.15	34.94	39.66	29.14
Prupe.1G228600	F-BOX	54.88	164.2	61.52	34.85	59.49	72.13	61.68	118.32
Prupe.1G197800	F-BOX	54.35	61.01	51.89	52.09	51.2	44.23	50.93	42.36
Prupe.7G121000	F-BOX	51.76	61.91	38.38	45.11	49.54	41.6	51.62	45.74
Prupe.1G404200	F-BOX	40.23	43.82	35.5	58.83	34.64	50.87	43.48	51.89
Prupe.1G353600	F-BOX	40.19	48.86	37.16	27.25	26.83	44.08	36.93	34.32
Prupe.1G082600	F-BOX	36.89	40.43	30.35	53	48.41	34.73	42.85	40.54
Prupe.1G430700	F-BOX	36.01	34.89	51.99	61.33	68.12	34.44	51.42	31.14
Prupe.1G331200	F-BOX	34.45	15.15	24.59	20.89	19.83	21.96	18.6	21.6
Prupe.3G291600	F-BOX	32.61	34.2	20.97	30.76	32.95	24	27.72	17.99
Prupe.7G177400	F-BOX	31.35	28.62	26.11	40.98	36.96	24.63	30.68	29.47
Prupe.2G264700	F-BOX	30.45	33.64	27.61	31.01	26.5	28.69	26.37	27.53
Prupe.6G006200	F-BOX	28.91	31.25	8.32	11.94	32.63	17	19.46	31.35
Prupe.6G324800	F-BOX	24.75	50.59	33.43	63.88	70.64	39.06	61.7	49.28
Prupe.1G112700	F-BOX	23.78	27.84	13.79	21.84	15.57	20.69	18.92	26.18
Prupe.1G510200	F-BOX	22.88	21.85	14.38	17.07	11.63	17.1	16.75	20.76
Prupe.1G558500	F-BOX	22.61	28.58	22.31	23.03	14.76	22.92	19.92	24.73
Prupe.5G009000	F-BOX	21.84	25.05	16.47	19.93	14.38	25.95	20.67	14.48
Prupe.5G091600	F-BOX	21.82	26.62	29.3	23.38	45.78	28.55	36.31	13.41
Prupe.1G003600	F-BOX	21.79	17.56	16.81	11	12.1	17.18	11.89	9.84
Prupe.2G169600	F-BOX	21.32	24.27	21.28	23.26	18.35	21.88	20.54	20.97
Prupe.8G204900	F-BOX	20.91	28.93	32.73	41.25	44.02	22.95	43.6	36.83
Prupe.2G127900	F-BOX	20.78	20.89	20.06	29.47	23.85	24.16	21.83	19.81
Prupe.1G494700	F-BOX	19.5	20.3	10.22	13.36	20.41	16.07	19.15	13.34
Prupe.7G069200	F-BOX	18.95	33.49	19.47	13.43	11.56	38.59	24.65	16.99
Prupe.7G109000	F-BOX	18.87	16.77	11.32	16.62	16.9	13.32	15.15	13.19
Prupe.7G111200	F-BOX	18.55	15.63	13.19	12.75	10.76	19.96	17.77	24.45
Prupe.7G131100	F-BOX	18.48	25.68	10.52	15.48	9.61	14.01	15.21	24.81
Prupe.6G034100	F-BOX	18.28	46.1	37.97	47.67	35.08	41.36	47.38	30.29
Prupe.4G140100	F-BOX	17.92	25.14	15.51	12.17	16.22	33.94	18.52	11.73
Prupe.1G147900	F-BOX	17.71	15.21	23.51	18.34	15.18	17.44	18.35	11.73
Prupe.4G009600	F-BOX	17.3	30.6	19	12.81	23.71	50.83	46.58	32.51
Prupe.1G299200	F-BOX	16.15	13.72	7.56	8.63	9.12	9.29	9.85	8.43
Prupe.5G149200	F-BOX	15.1	15.62	14.17	10.73	9.09	13.29	12.94	11.45
Prupe.1G384700	F-BOX	14.64	14.91	14.93	15.25	13.82	12.33	15.83	15.35
Prupe.2G278600	F-BOX	14.11	7.88	8.54	10.28	15.32	7.85	8.41	3.36
Prupe.1G422100	F-BOX	13.85	21.73	15.03	13.86	21.29	16.82	21.18	21.31
Prupe.8G172400	F-BOX	13.6	12.12	9.25	13.26	14.03	11.75	11.64	10.46
Prupe.1G365500	F-BOX	13.13	15.45	10.24	14.36	11.99	13.77	19.44	17.3
Prupe.2G278400	F-BOX	12.6	9.01	13.52	12.46	19.88	9.15	11.9	4.45
Prupe.8G238100	F-BOX	12.49	11.43	12.09	12.67	11.99	10.63	11.62	12.41
Prupe.1G429300	F-BOX	12.44	14.8	18.64	14.75	25.78	22.09	23.65	15.32
Prupe.8G232000	F-BOX	12.12	0.94	14.84	4.53	8.46	7.33	3.48	0.79
Prupe.1G423100	F-BOX	11.9	16.05	11.82	8.67	13.24	15.21	16.68	18.85
Prupe.6G152700	F-BOX	11.45	8.36	6.29	6.3	3.41	6.64	4.7	6.38
Prupe.1G010600	F-BOX	10.94	12.16	6.32	12.84	6.36	9.78	7.73	8.51
Prupe.4G161200	F-BOX	10.03	15.29	8.4	4.48	4.1	6.21	6.32	4.93
Prupe.8G025000	F-BOX	9.67	12.4	19.29	17.68	17.86	10	15.8	22.97
Prupe.1G066100	F-BOX	9.66	9.24	7.22	8.73	3.24	3.81	4.12	4.22
Prupe.7G085300	F-BOX	9.6	9.48	8.2	15.65	34.72	14.49	36.84	28.75
Prupe.6G347200	F-BOX	9.35	7.44	6.53	8.7	7.59	6.83	6.81	6.13
Prupe.3G300300	F-BOX	9.16	14.9	7.98	6.76	6.12	9.56	9.84	14.8
Prupe.7G244300	F-BOX	9.05	9.11	9.26	10.6	33.62	5.12	9.44	42.12
Prupe.1G512600	F-BOX	8.78	7.99	6.85	7.72	6.32	7.79	6.5	4.84
Prupe.6G356300	F-BOX	8.73	13.1	8.46	4.22	23.33	10.69	18.2	15.07
Prupe.1G556700	F-BOX	8.61	8	5.49	4.78	4.29	6.73	6.12	7.24
Prupe.4G210300	F-BOX	8.49	8.89	10.12	9.28	5.66	12.31	7.81	9.24
Prupe.3G136800	F-BOX	8.48	11.58	6.8	8.76	6.38	10.1	7.43	6.53
Prupe.4G158700	F-BOX	8.32	11.46	6.22	4.67	4.67	11.02	7.97	5.55
Prupe.3G059500	F-BOX	8.16	7.63	5.39	7.3	5.93	7.47	7.01	3.95
Prupe.3G053600	F-BOX	7.85	7.76	6.2	2.89	3.56	8.38	6.72	5.39
Prupe.3G191300	F-BOX	7.54	8.12	5.2	5.37	5.08	7.82	6.48	7.27
Prupe.2G024000	F-BOX	7.41	8.02	7.25	4.19	4.66	9.57	9.88	8.18
Prupe.1G514000	F-BOX	7.4	4.23	4.64	5.4	7.1	3.82	6.35	5.09
Prupe.1G509300	F-BOX	7.38	7.11	5.73	8.21	5.68	6.42	5.36	3.55
Prupe.2G181900	F-BOX	7.3	6.97	6.61	7.93	8.85	7.45	7.39	5.38
Prupe.1G157200	F-BOX	6.77	5.84	4.36	6.47	4.35	6.22	5.49	4.14
Prupe.7G269000	F-BOX	6.38	9.45	9.46	7.42	5.3	6.19	7.3	8.22
Prupe.1G333100	F-BOX	6.32	5.19	4.21	7.41	6.56	3.45	4.1	2.27
Prupe.6G249000	F-BOX	6.12	6.94	6.62	5.29	10.32	11.72	9.11	6.7
Prupe.1G496300	F-BOX	5.87	3.02	5.63	2.87	4.13	7.04	5.31	1.74
Prupe.2G052100	F-BOX	5.32	4.46	4.38	2.77	1.87	4.13	2.82	2.16
Prupe.2G034500	F-BOX	5.17	5.44	4.12	4.55	2.44	6.25	4.64	3.65
Prupe.3G111700	F-BOX	5.09	6.73	4.02	4.62	3.14	7.99	5.84	3.46
Prupe.3G223900	F-BOX	5.08	4.42	5.46	5.17	4.35	3.75	4.99	3.67
Prupe.7G108600	F-BOX	4.9	6.66	5.66	3.28	2.73	3	2.99	1.66
Prupe.1G187600	F-BOX	4.87	3.46	4.21	2.97	2.89	4.71	2.72	1.49
Prupe.5G081900	F-BOX	4.78	3.02	3.77	2.45	2.67	3.91	3.7	2.21
Prupe.3G023100	F-BOX	4.61	11.18	6.56	4.19	3.92	9.93	10.06	10.77
Prupe.8G042400	F-BOX	4.61	4.69	4.01	3.05	1.84	2.57	2.27	2.55
Prupe.2G303600	F-BOX	4.42	5.72	4.45	2.37	5.42	6.46	6.37	5.02
Prupe.8G148900	F-BOX	4.39	3.14	3.93	2.82	2.78	3.76	3.11	1.87
Prupe.1G509700	F-BOX	4.3	4.42	3.17	3.41	2.97	4.49	3.98	2.97
Prupe.3G247500	F-BOX	4.23	5.51	3.7	4.7	4.6	5.37	4.61	3.94
Prupe.6G172900	F-BOX	4.13	4.39	5.03	7.22	7.83	4.7	5.92	5.49
Prupe.8G159200	F-BOX	4.13	3.59	3.03	3.24	3.2	4.49	3.23	2.15
Prupe.1G249900	F-BOX	3.95	1.32	4.32	4.71	9.39	4.23	3.88	14.84
Prupe.6G178100	F-BOX	3.77	4.58	2.31	11.24	7.25	3.49	3.97	1.72
Prupe.1G146900	F-BOX	3.64	3.14	2.98	3.07	2.77	3.58	3.46	2.14
Prupe.4G203700	F-BOX	3.42	3.12	2.18	2	1.88	4.08	2.04	1.31
Prupe.7G034300	F-BOX	3.12	6.88	3.4	4.12	2.29	19.24	13.64	13.13
Prupe.3G081200	F-BOX	3.06	13.63	14.33	11.39	12.46	8.06	7.68	3.54
Prupe.1G459700	F-BOX	3.05	3.51	3.25	3.29	2.85	2.16	3.07	2.85
Prupe.4G087900	F-BOX	3.02	1.93	2.95	2.71	3.16	3.59	2.16	2.43
Prupe.4G237500	F-BOX	3.01	2.64	2.11	2.68	1.7	2.98	2.85	1.74
Prupe.1G168000	F-BOX	3	3.15	3.42	3.18	4.46	3.66	3.69	1.7
Prupe.1G147000	F-BOX	2.96	4.44	2.36	2.64	1.64	2.93	3.26	4.04
Prupe.1G168100	F-BOX	2.88	3.79	3.9	2.36	0.74	0.81	0.45	0.64
Prupe.1G285600	F-BOX	2.87	1.04	1.04	0.66	1.25	1.81	1.28	0.3
Prupe.1G147200	F-BOX	2.62	4.36	4.17	3.03	3.31	3.63	4.49	2.6
Prupe.8G149000	F-BOX	2.61	2.71	1.43	2.78	2.32	2.22	2.47	1
Prupe.1G170100	F-BOX	2.57	2.21	2.9	2.34	2.22	3.55	3.06	1.56
Prupe.6G129400	F-BOX	2.45	1.95	1.21	1.94	1.48	2.61	2.29	1.55
Prupe.3G013300	F-BOX	2.34	4.91	2.28	2.95	1.78	3.7	4.72	3.27
Prupe.6G214700	F-BOX	2.04	1.8	1.46	2.58	1.93	2.16	1.7	1.8
Prupe.3G245000	F-BOX	2.01	3.06	1.39	2.12	1.55	1.9	2.3	2.81
Prupe.5G081800	F-BOX	2.01	1.96	2.1	3.6	4.31	1.23	2.75	0.11
Prupe.7G151200	F-BOX	1.92	2.43	2.13	2.14	1	1.82	1.5	2.34
Prupe.4G262500	F-BOX	1.83	4.17	1.49	4.55	1.95	3.49	8.67	9.73
Prupe.4G158800	F-BOX	1.29	0.95	1.26	1.33	0.71	2.36	1.26	0.74
Prupe.2G255600	F-BOX	1.24	0.49	0.8	0.61	0.4	0.63	0.75	0.24
Prupe.1G003700	F-BOX	0.95	6.29	4.7	1.65	0.67	1.07	0.67	0.7
Prupe.6G318300	F-BOX	0.93	0.83	0.85	0.55	0.28	1	0.47	0.5
Prupe.3G112200	F-BOX	0.91	1.67	1.18	0.65	2.13	3.61	2.98	1.41
Prupe.4G161300	F-BOX	0.87	1.04	1.29	0.52	0	0	0	0
Prupe.4G087800	F-BOX	0.8	0.57	0.54	1.56	0.56	0.64	0.58	1.66
Prupe.3G110000	F-BOX	0.76	0.43	0.65	0.53	0.81	1.3	0.72	0.47
Prupe.1G401100	F-BOX	0.75	0.28	0.65	0.66	1.51	0.88	1.11	0.09
Prupe.4G158900	F-BOX	0.7	0.33	0.32	0.26	0.34	0.77	0.5	0.04
Prupe.1G147100	F-BOX	0.49	0.79	0.81	1	0.38	1.08	0.99	0.62
Prupe.5G021800	F-BOX	0.37	1.31	0.69	0.49	0.18	1.12	0.96	1.56
Prupe.1G019300	F-BOX	0	0	1.04	1.78	0	1.95	0	0.49
Prupe.1G286300	F-BOX	0.24	0.26	0.1	0.09	0.18	0.21	0.09	0.05
Prupe.1G269300	F-BOX	0.21	0.37	0.13	0.12	0.12	0.42	0.25	0.07
Prupe.1G551800	F-BOX	0.2	0.27	0.26	0.08	0.1	0.36	0.16	0.29
Prupe.2G255800	F-BOX	0.19	0.04	0.5	0.43	0.14	0.22	0.08	0.12
Prupe.2G290600	F-BOX	0.18	0.19	0	0.04	0.36	0	0.05	0.3
Prupe.1G167600	F-BOX	0.17	0.09	0	0.3	0	0	0	0
Prupe.4G150700	F-BOX	0.17	0.09	0.31	0.45	0	0.08	0.07	0.02
Prupe.4G150900	F-BOX	0.17	0	0	0.04	0.08	0.34	0	0.09
Prupe.4G208200	F-BOX	0.15	0.16	0	0.03	0	0	0	0.03
Prupe.4G151000	F-BOX	0.12	0	0.13	0.09	0.06	0.1	0.03	0
Prupe.5G213700	F-BOX	0.12	0.04	0.03	0.06	0	0.1	0.25	0.03
Prupe.4G156000	F-BOX	0.1	0	0	0	0	0	0	0
Prupe.1G024500	F-BOX	0.08	0	0.03	0.15	0.06	0.04	0.03	0
Prupe.4G034700	F-BOX	0.08	0	0	0	0	0	0	0.07
Prupe.4G183700	F-BOX	0.06	0.38	0.15	0.07	0.05	0.26	0.14	0.2
Prupe.3G112000	F-BOX	0.04	0	0.1	0	0	0	0	0
Prupe.1G004300	F-BOX	0	0.13	0	0	0	0	0	0.1
Prupe.1G024400	F-BOX	0	0	0	0	0	0	0	0
Prupe.1G024600	F-BOX	0	0	0	0	0	0	0	0
Prupe.1G024800	F-BOX	0	0.06	0	0	0.04	0	0	0
Prupe.1G025300	F-BOX	0	0	0	0	0	0	0	0
Prupe.1G025400	F-BOX	0	0	0	0	0	0	0	0
Prupe.1G050500	F-BOX	0	0	0	0	0	0	0	0
Prupe.1G066200	F-BOX	0	0	0	0	0	0	0.06	0
Prupe.1G066300	F-BOX	0	0	0	0	0	0	0	0
Prupe.1G066400	F-BOX	0	0	0	0	0	0	0	0
Prupe.1G146800	F-BOX	0	0	0	0	0	0.06	0	0
Prupe.1G157100	F-BOX	0	0	0.04	0	0	0.04	0	0
Prupe.1G167800	F-BOX	0	0	0	0	0	0	0	0
Prupe.1G167900	F-BOX	0	0	0	0	0	0	0	0
Prupe.1G169600	F-BOX	0	0	0	0	0	0	0	0
Prupe.1G169800	F-BOX	0	0	0	0	0	0	0	0
Prupe.1G169900	F-BOX	0	0	0	0	0	0	0	0
Prupe.1G170000	F-BOX	0	0	0	0	0	0	0	0
Prupe.1G172200	F-BOX	0	0	0	0	0	0	0	0
Prupe.1G172300	F-BOX	0	0	0	0	0	0	0	0
Prupe.1G188300	F-BOX	0	0	0	0	0	0	0	0
Prupe.1G285200	F-BOX	0	0	0	0	0	0	0	0
Prupe.1G285300	F-BOX	0	0	0	0.1	0	0	0	0
Prupe.1G285500	F-BOX	0	0	0	0	0	0	0	0
Prupe.1G300900	F-BOX	0	0	0	0	0	0	0	0
Prupe.1G510700	F-BOX	0	0	0	0	0.09	0.21	0.16	0.1
Prupe.2G095600	F-BOX	0	0	0	0	0	0	0	0
Prupe.2G095700	F-BOX	0	0	0	0	0	0	0	0
Prupe.2G095800	F-BOX	0	0	0	0	0	0	0	0
Prupe.2G095900	F-BOX	0	0	0	0	0	0	0	0
Prupe.2G096000	F-BOX	0	0	0	0	0	0	0	0
Prupe.2G120700	F-BOX	0	0	0	0	0	0	0.08	0.17
Prupe.2G163500	F-BOX	0	0	0	0	0	0	0	0
Prupe.2G209200	F-BOX	0	0	0	0	0	0	0	0
Prupe.3G013500	F-BOX	0	0	0	0	0	0	0	0
Prupe.3G047300	F-BOX	0	0	0	0.04	0	0	0	0
Prupe.3G047400	F-BOX	0	0	0	0	0	0	0	0
Prupe.3G054700	F-BOX	0	0	0	0	0	0	0	0
Prupe.3G059600	F-BOX	0	0	0	0	0	0.06	0	0
Prupe.3G094100	F-BOX	0	0	0	0	0	0	0	0
Prupe.3G094200	F-BOX	0	0	0	0	0	0	0	0
Prupe.3G110400	F-BOX	0	0	0	0	0	0	0	0
Prupe.3G110600	F-BOX	0	0	0	0.06	0.12	0.2	0	0.38
Prupe.3G112400	F-BOX	0	0.05	0.04	0	0	0	0	0
Prupe.3G200200	F-BOX	0	0	0.07	0	0.06	0.07	0.07	0
Prupe.3G224300	F-BOX	0	0	0	0	0	0	0	0
Prupe.3G224500	F-BOX	0	0	0	0	0	0	0	0
Prupe.3G224600	F-BOX	0	0	0	0	0	0	0	0
Prupe.3G224700	F-BOX	0	0	0	0	0	0	0	0
Prupe.3G231800	F-BOX	0	0	0	0	0	0	0	0
Prupe.3G238400	F-BOX	0	0	0	0	0	0	0	0
Prupe.3G239100	F-BOX	0	0	0	0	0	0	0	0
Prupe.3G246100	F-BOX	0	0	0	0	0	0	0	0
Prupe.3G291200	F-BOX	0	0	0	0	0	0	0	0
Prupe.4G052100	F-BOX	0	0	0	0	0	0	0	0
Prupe.4G053600	F-BOX	0	0	0	0	0	0	0	0.04
Prupe.4G112200	F-BOX	0	0	0	0	0	0	0	0
Prupe.4G117600	F-BOX	0	0	0	0.05	0	0	0	0
Prupe.4G117800	F-BOX	0	0	0	0	0	0	0.1	0
Prupe.4G130000	F-BOX	0	0	0	0.05	0	0	0	0
Prupe.4G151100	F-BOX	0	0	0	0.07	0	0.09	0.08	0
Prupe.4G159000	F-BOX	0	0	0	0	0	0	0	0
Prupe.4G160900	F-BOX	0	0	0	0	0	0	0	0
Prupe.4G161000	F-BOX	0	0	0	0	0	0	0	0
Prupe.4G219800	F-BOX	0	0	0	0	0	0	0	0
Prupe.4G219900	F-BOX	0	0	0	0	0	0	0	0
Prupe.4G220100	F-BOX	0	0	0	0	0	0	0	0
Prupe.4G221400	F-BOX	0	0	0	0	0	0	0	0
Prupe.4G221500	F-BOX	0	0.17	0	0	0	0	0	0
Prupe.4G222200	F-BOX	0	0.06	0	0	0	0	0	0.04
Prupe.4G236300	F-BOX	0	0	0	0	0	0	0	0
Prupe.4G236400	F-BOX	0	0	0	0	0	0	0	0
Prupe.5G068800	F-BOX	0	0	0	0	0	0	0	0
Prupe.6G023100	F-BOX	0	0	0	0	0	0	0	0
Prupe.6G075500	F-BOX	0	0	0	0	0	0	0	0
Prupe.6G093100	F-BOX	0	0	0.05	0	0	0	0	0.09
Prupe.6G096300	F-BOX	0	0	0	0	0	0	0	0
Prupe.6G125500	F-BOX	0	0	0	0	0	0	0	0
Prupe.6G145000	F-BOX	0	0	0	0	0	0	0	0
Prupe.6G154200	F-BOX	0	0	0	0	0	0	0	0
Prupe.6G184200	F-BOX	0	0	0	0	0	0	0	0
Prupe.6G214600	F-BOX	0	0	0	0.11	0	0.1	0.08	0
Prupe.6G214900	F-BOX	0	0	0	0	0	0	0	0
Prupe.6G256100	F-BOX	0	0	0	0	0	0	0	0
Prupe.6G287700	F-BOX	0	0	0	0	0	0	0	0
Prupe.6G294100	F-BOX	0	0	0	0	0	0	0	0
Prupe.6G311500	F-BOX	0	0	0	0	0	0	0	0
Prupe.6G311700	F-BOX	0	0	0	0	0	0	0	0
Prupe.6G316700	F-BOX	0	0	0	0	0	0	0	0
Prupe.6G319000	F-BOX	0	0	0	0	0	0	0	0
Prupe.6G319100	F-BOX	0	0	0	0	0	0	0	0
Prupe.6G319800	F-BOX	0	0	0	0	0	0.05	0	0
Prupe.6G320600	F-BOX	0	0	0	0	0	0	0	0.06
Prupe.6G354300	F-BOX	0	0	0	0	0	0	0	0
Prupe.6G354500	F-BOX	0	0	0	0	0	0.07	0	0
Prupe.6G354600	F-BOX	0	0	0	0	0	0	0	0
Prupe.7G008100	F-BOX	0	0	0	0	0	0.07	0.03	0
Prupe.7G049500	F-BOX	0	0	0	0	0	0.13	0	0
Prupe.7G104800	F-BOX	0	0	0	0	0	0.12	0	0
Prupe.7G104900	F-BOX	0	0	0	0	0	0	0	0
Prupe.7G107300	F-BOX	0	0	0	0	0	0	0	0
Prupe.7G108700	F-BOX	0	0	0	0	0	0	0	0
Prupe.7G177000	F-BOX	0	0	0	0	0	0	0	0
Prupe.7G182200	F-BOX	0	0	0	0	0	0	0	0
Prupe.7G195100	F-BOX	0	0	0	0	0	0	0	0
Prupe.7G202900	F-BOX	0	0	0	0	0	0	0	0
Prupe.7G247200	F-BOX	0	0	0.04	0	0.03	0	0	0
Prupe.8G003300	F-BOX	0	0.09	0.13	0.06	0	0.14	0	0
Prupe.8G038200	F-BOX	0	0	0	0	0	0	0	0
Prupe.8G061400	F-BOX	0	0	0	0	0	0	0	0
Prupe.8G110700	F-BOX	0	0	0	0	0	0.05	0	0
Prupe.8G124600	F-BOX	0	0	0	0	0	0	0	0
Prupe.8G124700	F-BOX	0	0	0	0	0	0	0	0
Prupe.8G124900	F-BOX	0	0	0	0	0	0	0	0
Prupe.8G148700	F-BOX	0	0	0	0	0	0	0	0
Prupe.8G211600	F-BOX	0	0	0	0	0	0	0	0
Prupe.8G211700	F-BOX	0	0	0	0.02	0	0	0	0
Prupe.8G212900	F-BOX	0	0	0	0	0	0	0	0
Prupe.8G252000	F-BOX	0	0	0	0	0	0	0	0
Prupe.I001500	F-BOX	0	0	0	0	0	0	0	0
Prupe.1G535000	HECT	45.63	52.14	49.95	95.82	41.8	54.63	45.19	45.75
Prupe.8G164700	HECT	30.51	35.6	41.41	62.71	36.75	38.53	33.24	44.1
Prupe.6G024400	HECT	29.99	35.97	42.12	74.54	32.9	44.57	33.53	36.79
Prupe.6G241700	HECT	20.13	20.39	13.63	16.27	8.08	23.06	15.74	13.76
Prupe.1G111600	HECT	19.64	25.05	21.64	18.82	11.76	26.21	21.56	18.39
Prupe.4G009700	HECT	17.86	18.02	18.71	34.29	32.76	20.01	27.27	23.5
Prupe.7G121800	HECT	7.16	9.53	5.35	5.42	3.8	8.1	6.71	5.21
Prupe.1G141000	RING	1122.46	3251.64	1490.86	1010.56	1028.67	1091.23	2011.49	2160.52
Prupe.2G238300	RING	314.57	301.73	317.3	251.44	320.07	165.02	230.61	168.35
Prupe.6G001500	RING	285.19	323.3	166.01	137.74	197.9	247.04	225.5	112.87
Prupe.2G181200	RING	282.6	308.12	346.09	220.38	188.07	353.66	281.22	158.4
Prupe.2G014300	RING	190.19	216.85	233.65	282.68	179.97	254.84	181.4	123.44
Prupe.2G252900	RING	159.08	117.35	283.66	218.58	151.39	46.3	73.28	44.24
Prupe.8G035100	RING	153.19	93.64	150.71	163.58	120.85	148.99	117.4	39.98
Prupe.1G478600	RING	152.09	144.02	239.13	207.19	166.12	197.48	150.88	81.05
Prupe.5G118700	RING	151.96	163.15	222	244.28	228.59	157.38	216.6	210.62
Prupe.7G126100	RING	113.15	108.16	58.37	33.48	73.88	82.38	99.06	47.77
Prupe.1G363700	RING	104.06	106.98	118.12	130.51	144.29	92	136.87	103.98
Prupe.6G161300	RING	102.75	74.08	68.64	64.19	105.79	80.91	94.4	26.12
Prupe.1G465000	RING	90.07	28.41	26.26	39.25	28.72	27.09	29.52	49.9
Prupe.2G263800	RING	89.01	139.21	186.29	121.69	63.87	104.82	79.87	133.52
Prupe.6G194300	RING	77.68	67.47	49.52	88.38	57.05	48.43	55.67	89.82
Prupe.1G040200	RING	70.54	75.02	78.77	81.2	67.74	72.61	76.64	83.48
Prupe.5G193700	RING	65.28	62.28	70.04	51.51	67.2	60.94	59.79	51.88
Prupe.3G246300	RING	61.86	63.66	68.47	87.23	70.05	51.23	72.73	74.34
Prupe.3G137000	RING	61.83	83.66	67.23	41.96	46.81	46.16	39.76	76.38
Prupe.3G067600	RING	59.82	56.47	51.67	62.15	46.83	44.91	48.6	43.12
Prupe.5G197100	RING	59.7	51.9	24.69	27.25	37.02	38.03	50.19	49.86
Prupe.6G320100	RING	58.77	51.65	50.97	64.74	59.05	43.33	46.43	54.29
Prupe.4G033800	RING	57.57	65.03	43	34.6	40.58	50.22	50.31	50.15
Prupe.1G384000	RING	56.58	59.32	45.35	48.52	81.14	50.79	64.28	51.87
Prupe.8G140300	RING	55.11	22.13	19.67	24.81	32.37	16.05	29.33	46.56
Prupe.1G360300	RING	55.01	64.59	50.1	47.28	104.82	62.93	126.19	23.96
Prupe.7G255200	RING	54.68	91.6	49.52	37.64	37.79	64.58	49.53	51.79
Prupe.2G291800	RING	51.47	46.99	27.52	29.78	45.69	31.71	36.84	29.59
Prupe.4G267100	RING	51.45	78.79	44.63	24.56	34.65	79.81	64.26	74.55
Prupe.1G213500	RING	50.54	53.91	33.17	32.29	34.73	51.15	47.13	44.99
Prupe.5G163100	RING	50.09	37.91	48.13	32.43	41.36	43.76	45.13	42.58
Prupe.2G325300	RING	47.79	51.01	44.58	39.61	34.15	46.61	40.46	55.38
Prupe.3G259000	RING	46.55	59.72	38.97	53.31	50.37	49.55	51.29	46.76
Prupe.4G056500	RING	45.63	44.75	49.45	52.93	63.49	39.86	59.16	54.13
Prupe.4G273300	RING	45.09	42.24	31.66	27.63	18.4	32.19	37.52	39.35
Prupe.2G238100	RING	43.82	46.38	30.54	27.57	36.97	31.95	33.61	32.49
Prupe.8G076700	RING	43.69	41.54	31.88	23.63	24.69	33.89	37.95	45.66
Prupe.8G246900	RING	41.52	37	40.22	47.09	33.89	43.26	47.85	49.72
Prupe.3G313200	RING	41.17	46.58	44.38	20.25	28.58	39.63	36.38	30.19
Prupe.6G237500	RING	41.04	17.28	25.16	20.09	28.72	15.95	17.18	20.78
Prupe.5G243100	RING	40.96	54.04	61.98	75.75	71.38	44.53	72.61	104.34
Prupe.2G040800	RING	39.92	36.94	41.61	66.74	34.15	45.79	35.47	46.75
Prupe.5G176800	RING	39.76	77.37	27.22	33.25	41.27	68.04	58.84	33.65
Prupe.6G238800	RING	39.73	65.5	59.95	58.42	55.93	63.03	57.76	91.73
Prupe.2G051700	RING	39.68	49.4	36.8	26.54	21.3	38.54	33.96	35.6
Prupe.3G152000	RING	39.29	43.07	33.64	30.49	27.83	33.59	35.98	35.85
Prupe.2G277400	RING	38.66	38.24	34.93	37.29	34	36.7	35.4	31.31
Prupe.4G108300	RING	38.19	40.43	24.86	24.78	21.76	31.77	26.68	30.69
Prupe.7G237300	RING	37.07	29.48	27.6	18.32	22.86	29.45	27.23	34.18
Prupe.5G211100	RING	36.67	40.23	40.62	52.8	53.17	36.69	46.35	41.16
Prupe.1G276800	RING	35.48	41	45.15	35.37	29.71	55.4	47.89	45.93
Prupe.8G143400	RING	35.43	31.53	30.94	26.7	25.83	31.75	30.11	19.58
Prupe.3G074400	RING	34.74	34.94	31.33	21.28	22.77	43.05	34.03	27.52
Prupe.4G044500	RING	34.49	45.93	21.76	27.95	21.02	40.67	38.77	29.6
Prupe.7G148100	RING	33.54	30.58	27.22	37.78	39.23	25.04	32.34	37.81
Prupe.8G199600	RING	33.12	39.69	25.12	22.96	30.43	30.49	32.99	29.86
Prupe.8G087800	RING	32.72	23.59	40.89	21.25	14.48	48.57	23.1	12.3
Prupe.7G090500	RING	32.31	38.42	39.02	34.27	30.3	33.69	37.92	34.9
Prupe.1G275700	RING	32.04	34.39	30.24	72.41	74.73	38.19	49.21	30.18
Prupe.1G432700	RING	31.57	37.92	38.03	34.46	25.46	44.58	30.66	30.63
Prupe.8G254000	RING	31.51	31.76	26.16	20.09	28.3	26.74	34.33	20.22
Prupe.2G042900	RING	31.07	38	28.23	30.58	36.08	76.84	30.92	87.94
Prupe.1G401200	RING	30.74	36.5	37.44	44.13	41.56	35.21	35.4	46.3
Prupe.3G194800	RING	30.43	76.44	32.49	39.75	34.16	30.54	30.27	30.52
Prupe.6G053200	RING	29.76	34.92	29.82	17.35	19.25	35.44	29.77	22.19
Prupe.6G148500	RING	29.6	42.89	35.92	32.37	28.54	29.95	30.39	33.63
Prupe.1G146600	RING	29.5	38.21	37.08	20.89	18.75	37.44	35.06	32.38
Prupe.3G040200	RING	29.18	31.84	29.31	38.55	39.7	26.57	36.71	30.02
Prupe.8G091100	RING	29.11	34.11	27.16	20.24	22.53	25.54	26.51	30.27
Prupe.5G174900	RING	28.42	28.79	29.26	23.07	24.31	27.42	26.69	19.19
Prupe.5G103600	RING	28.34	39.77	23.59	18.54	19.7	30.77	24.37	25.16
Prupe.3G094400	RING	27.45	18.18	18.78	7.59	11.95	20.13	15.32	13.65
Prupe.4G116300	RING	27.1	35.96	16.64	17.6	12.51	6.82	3.54	1.17
Prupe.2G002400	RING	26.63	16.49	34.55	35.36	44.81	18.09	26.46	14.21
Prupe.3G295000	RING	26.53	37.61	33.51	20.99	17.7	32.55	35.21	32.19
Prupe.5G137200	RING	26.52	19.99	28.83	31.64	25.44	10.81	22.22	31.7
Prupe.6G277400	RING	26.51	36.19	27.52	28.4	23.41	29.91	32.98	24.73
Prupe.6G258400	RING	26.21	27.73	44.18	40.97	55.44	23.63	43.59	61.23
Prupe.6G298400	RING	26.08	26.48	28.35	32.93	22.3	27.78	25.83	21.8
Prupe.2G266800	RING	26.06	27.45	25.42	22.15	29.12	22.16	28.5	27.56
Prupe.7G079200	RING	25.92	32.01	27.39	22.75	27.92	23.72	29.19	22.3
Prupe.6G329500	RING	25.84	19.89	62.66	68.93	114.38	25.23	44.86	87.38
Prupe.1G427200	RING	25.36	49.15	38.75	26.04	24.43	54.18	46.55	41.53
Prupe.3G231000	RING	24.39	18.58	20.75	15.59	13.19	27	19.76	11.33
Prupe.6G316500	RING	23.91	24.76	13.83	10.05	10	23.28	16.74	20.38
Prupe.2G032500	RING	23.34	17.29	18.18	23.73	19.03	10.86	10.61	9.37
Prupe.6G114800	RING	23.21	26.62	27.42	21.44	15.4	35.05	24.52	18.16
Prupe.1G124000	RING	22.94	26.88	35.75	16.43	41.26	14.25	20.03	153.04
Prupe.4G172400	RING	22.51	27.52	24.42	21.48	19.35	25.14	27.35	26.17
Prupe.1G151600	RING	22.38	16.26	19.12	25.07	24.67	16.2	19.58	12.9
Prupe.5G092900	RING	22.04	25.64	24.07	22.39	24.05	29.19	25.12	26.98
Prupe.5G040000	RING	22.03	21.37	20.25	15.65	16.75	22.94	19.78	20.4
Prupe.4G050700	RING	21.68	17.83	11.57	10.97	13.66	15.11	16.43	12.93
Prupe.4G046100	RING	20.92	17.52	18.35	15.62	29	19.16	15.54	11.52
Prupe.3G248900	RING	20.78	20.94	10.08	8.76	10.9	18.06	14.04	8.4
Prupe.8G260000	RING	20.56	28.47	13.62	7.8	16.56	16.53	23.91	14.62
Prupe.2G094700	RING	20.49	22.95	20.31	20.79	15.46	19.43	18.94	16.76
Prupe.2G132200	RING	19.91	16.48	14.05	9.01	14.67	17	15.23	13.9
Prupe.1G467000	RING	19.87	19.15	18.01	11.59	12.32	20.54	16.09	28.74
Prupe.8G002900	RING	19.69	23.53	25.72	10.77	7.3	22.32	12.47	8.07
Prupe.1G160800	RING	19.56	23.11	18.35	7.95	13.9	20.2	19.65	48.62
Prupe.4G108500	RING	19.47	23.41	23.5	10.45	44.05	42.23	47.7	45.61
Prupe.1G537100	RING	19.45	21.9	15.54	4.98	7.53	22.37	16.47	12.21
Prupe.1G153500	RING	19.27	14.84	11.62	16.29	15.92	10.56	13.37	21.31
Prupe.5G031300	RING	19.15	25.96	16.98	13.64	12.2	21.89	19.91	20.81
Prupe.2G086200	RING	18.65	18.69	14.04	11.74	13.59	14.99	14.36	7
Prupe.1G553100	RING	18.19	17.99	17.76	19.95	18.11	18.19	15.83	14.31
Prupe.6G288300	RING	18.17	17.23	16.98	21.29	18.23	16.9	15.99	19.46
Prupe.8G201500	RING	18.04	14.36	16.06	16.66	27.79	18.82	23.44	26.52
Prupe.5G181100	RING	17.91	20.7	17.9	21.64	22.34	16.49	20.78	23.07
Prupe.1G391600	RING	17.52	16.29	11.74	5.12	5.25	18.35	13.1	9.27
Prupe.6G100500	RING	17.33	26.52	20.41	17.51	16.18	32.99	32.79	27.26
Prupe.1G250200	RING	16.94	12	14.7	10.94	14.66	14.19	10.59	8.78
Prupe.3G242700	RING	16.7	5.05	23.85	11.71	3.68	18.64	8.26	1.44
Prupe.2G122900	RING	16.06	17.68	11.7	5.19	5.89	19.29	12.4	11.08
Prupe.6G114200	RING	15.52	26.54	13.02	10.6	6.32	26.11	15.1	15.42
Prupe.5G217400	RING	15.44	13.37	11.15	8.73	9.01	14.25	14.75	16.51
Prupe.7G170000	RING	15.37	13.13	9.95	7.41	8.9	12.72	11.74	9.1
Prupe.2G083700	RING	15.18	13.02	12.19	11.67	12.16	15.3	14.24	12.36
Prupe.7G250900	RING	15.13	16.06	9.92	11.93	11.93	13.97	14.3	12.48
Prupe.7G189400	RING	14.95	14.4	19.07	13.62	51.13	24.54	36.09	4.44
Prupe.5G184400	RING	14.67	10.32	12.8	8.26	7.15	12.24	8.88	4.03
Prupe.6G303800	RING	14.59	11.7	8.78	9.34	12.39	11.83	12.7	7.55
Prupe.8G066400	RING	14.5	18.43	10.68	8.87	8.56	12.39	12.75	16.42
Prupe.3G200600	RING	14.47	16.79	17.96	11.45	9.72	22.82	17.14	13.15
Prupe.6G177600	RING	14.35	3.53	3.32	3.12	3.8	1.89	2.47	3.74
Prupe.3G215900	RING	14.33	12.26	16.31	4.65	8.07	15.52	9.49	8.57
Prupe.7G191200	RING	14.25	12.51	10.9	7.55	5.55	12.12	10.41	17.79
Prupe.2G011700	RING	14.17	14.16	11.06	9.77	6.65	13.14	9.45	9.36
Prupe.3G139900	RING	14.04	16.93	15.39	7.27	11.24	18.62	15.41	10.37
Prupe.4G126200	RING	13.56	10.18	7.71	3.61	10.22	10.9	13.94	6.53
Prupe.6G045900	RING	12.35	11.36	11.07	18.98	8.67	12.99	10.89	9.59
Prupe.6G057100	RING	12.34	27.29	12.44	11.2	7	20.25	17.41	20.73
Prupe.4G105400	RING	12.32	10.25	16.09	16.93	8.45	9.56	9	12.4
Prupe.6G250600	RING	11.85	18.07	14.66	16.15	11.03	16.96	15.51	16.63
Prupe.6G210700	RING	11.8	12.41	9.75	7.51	8.11	12.57	11.62	8.44
Prupe.1G096100	RING	11.74	5.83	7.84	9.69	12.74	4.34	8.2	15.69
Prupe.6G100700	RING	11.71	21.37	11.5	6.7	6.87	7.9	8.84	7.56
Prupe.7G127800	RING	11.43	8.81	10.22	8.84	7.61	11.13	8.75	4.36
Prupe.5G122300	RING	11.19	9.23	6.56	3.29	3.3	10.55	7.61	5.78
Prupe.6G058200	RING	10.97	10.03	8.14	5.03	13.21	11.95	12.42	6.34
Prupe.4G244600	RING	10.95	10.75	13.23	7.42	4.97	12.58	9.03	6.04
Prupe.8G231300	RING	10.95	12.79	10.38	6.18	8.39	12.03	9.4	10.19
Prupe.6G306300	RING	10.94	10.53	8.59	4.49	5.52	9.94	8.08	4.58
Prupe.6G077200	RING	10.68	14.26	14.62	11.39	9.74	12.01	13.48	12.63
Prupe.4G114900	RING	10.65	13.96	13.42	13.28	8.5	14.67	12.69	13.18
Prupe.1G003200	RING	10.55	13.16	8.34	3.55	4.8	13.15	8.84	7.62
Prupe.6G084800	RING	10.44	8.99	6.91	9.37	7.22	8.65	7.49	6.34
Prupe.1G097200	RING	10.43	10.03	11.19	6.39	13.42	9.1	9.48	3.17
Prupe.4G064900	RING	10.11	9.77	6.68	6.14	4.01	12.03	8.07	7.12
Prupe.6G253000	RING	9.96	10.19	10.44	15.6	27.14	12.79	18.68	2.94
Prupe.6G242300	RING	9.63	4.94	5.7	2.27	3.35	7.34	5.98	1.89
Prupe.2G189600	RING	9.53	8.82	4.33	8.15	4.66	6.35	5.62	3.78
Prupe.3G030500	RING	9.53	12.67	10.56	17.9	18.24	11.86	15.04	17.95
Prupe.3G064400	RING	9.46	12.97	12.26	7.78	7.14	10.86	7.84	8.57
Prupe.1G006100	RING	9.21	11.81	7.56	4.18	4.84	9.6	7.19	8.94
Prupe.1G461100	RING	9.14	10.65	5.08	5.77	2.81	6.11	6.51	7.44
Prupe.6G210600	RING	9.06	14.67	18.75	17.45	16.85	18	31.57	71.42
Prupe.6G269500	RING	9.02	9.27	12.28	15.5	12.64	8.08	11.01	9.66
Prupe.3G276400	RING	8.96	11.86	6.48	11.08	9.07	9.11	9.05	5.88
Prupe.1G238300	RING	8.84	5.63	3.08	3.74	5.11	3.78	4.6	3.5
Prupe.1G238500	RING	8.79	20.14	6.93	9.28	10.17	13.68	14.23	16.39
Prupe.2G154700	RING	8.79	10.45	7.64	6.27	8.61	12.17	10.33	9.04
Prupe.2G207900	RING	8.57	7.14	5.61	4.23	4.73	7.06	6.64	5.68
Prupe.7G028900	RING	8.2	6.11	9.65	11.68	5.7	10.1	7.61	5.96
Prupe.1G524600	RING	7.86	14.37	12.96	19.69	7.73	4.96	5.35	10.73
Prupe.6G059200	RING	7.84	4.88	4.05	2.78	4.36	4.34	4.7	3.46
Prupe.5G015100	RING	7.69	3.23	8.97	3.95	1.78	9.9	3.17	0.77
Prupe.3G283100	RING	7.08	6.55	7.38	7.56	4.15	9.32	6.69	6.26
Prupe.2G265500	RING	6.97	6.93	4.31	3.61	2.43	6.84	4.83	3.65
Prupe.1G140100	RING	6.92	6.45	5.02	5.41	6.59	6.18	6.17	5.74
Prupe.4G034800	RING	6.52	5.65	4.78	2.43	2.54	6.3	4.41	3.92
Prupe.6G071800	RING	6.52	4.52	13.43	7.02	21.24	6.39	7.29	32.76
Prupe.3G294900	RING	6.33	5.07	4.36	3.78	3.7	5.56	4.41	3.66
Prupe.1G347000	RING	6.31	6.77	7.52	17.19	7.57	8.43	6	5.09
Prupe.1G134800	RING	6.22	2.85	3.82	2.52	7.69	4.77	7.08	2.18
Prupe.2G174100	RING	6.17	2.16	7.71	7.63	49.62	22.34	17.93	19.99
Prupe.5G006700	RING	6.15	3.86	6.57	8.93	15.67	4.8	8.1	31.42
Prupe.6G344100	RING	5.95	3.34	3.66	1.97	3.51	4.6	3.26	4.55
Prupe.2G157200	RING	5.83	7.41	7	5.16	6.55	11.52	10.5	11.26
Prupe.7G174700	RING	5.73	2.56	3.29	2.77	2.32	3.19	3.61	8.65
Prupe.5G015800	RING	5.64	3.87	6.64	4.18	2.9	7.68	4.39	1.44
Prupe.4G167700	RING	5.51	5.02	3.84	2.59	2.3	5.65	4.21	2.52
Prupe.5G082800	RING	5.45	2.73	2.74	4.01	2.76	3.08	3.07	1.87
Prupe.2G309900	RING	5.08	4.42	4.21	2.54	3.02	9.36	5.19	3.29
Prupe.3G281500	RING	5.04	3.77	5.44	3.9	2.31	5.58	3.34	2.97
Prupe.6G113900	RING	4.99	4.55	4	4.94	3.37	5.87	4.51	3.78
Prupe.1G034800	RING	4.84	3.07	13.81	3.66	3.03	9.26	3.37	2.25
Prupe.3G300100	RING	4.81	5.66	6.32	3.45	2.73	5.91	4.08	3.45
Prupe.2G012300	RING	4.8	3.48	2.65	1.19	2.28	3.31	3.34	1.01
Prupe.5G050300	RING	4.59	9.08	8.04	3.36	2.49	2.63	2.57	4.45
Prupe.4G001000	RING	4.57	2.82	2.74	4.13	5.81	4.02	6.77	0.32
Prupe.5G140900	RING	4.49	0.13	11.05	1.59	4.63	8.44	4.09	0.59
Prupe.6G276500	RING	4.47	8.18	1.95	1.74	1.42	2.54	1.58	6.93
Prupe.5G223100	RING	4.43	4.83	4.03	3.06	2.21	5.85	3.72	3.48
Prupe.2G177000	RING	4.34	1.02	8.17	1.22	1.35	5.85	1.31	1.3
Prupe.5G157700	RING	4.33	4.89	3.43	3.45	3.23	6.02	4.35	3.05
Prupe.5G210700	RING	4.32	4.27	2.38	1.7	2.8	3.1	3.04	2.49
Prupe.4G087500	RING	4.23	0.87	5.51	1.29	1.13	7.31	2.01	0.66
Prupe.8G263800	RING	4.16	0.23	0.3	0.12	2.54	0.23	1.48	2.83
Prupe.2G177100	RING	4.08	3.47	5.8	1.5	2.29	5.65	2.77	1.39
Prupe.4G016300	RING	4.01	3.68	3.13	1.34	1.74	4.51	4.05	4.84
Prupe.8G248200	RING	3.91	2.35	3.5	3	2.4	3.38	2.54	1.57
Prupe.7G092500	RING	3.88	11.18	9.38	4.32	5.05	10.89	9.12	6.18
Prupe.7G127600	RING	3.88	5.85	7.24	3.12	2.66	5.9	4.39	4.6
Prupe.1G305000	RING	3.76	3.41	3.22	2.28	1.63	6.51	5.36	4.63
Prupe.4G183300	RING	3.62	3.8	2.18	3.17	5.41	3.31	4.18	3.55
Prupe.6G238100	RING	3.41	2.12	1.76	1.74	1.77	1	1.69	0.63
Prupe.2G013300	RING	3.35	3.97	2.05	3.73	1.74	1.16	3.36	2.52
Prupe.6G293100	RING	3.25	1.28	3.92	1.65	3.04	2.73	2.6	0
Prupe.8G271200	RING	3.24	4.94	1.09	0.65	3.47	1.52	3.36	2.93
Prupe.6G163700	RING	3.06	1.59	3.57	1.91	2.44	1.37	1.15	1.2
Prupe.7G029000	RING	3.05	2.98	2.84	4.74	1.21	3.26	1.98	1.27
Prupe.5G198700	RING	2.94	8.34	3.94	1.78	2.66	7.35	8.27	10.01
Prupe.5G082700	RING	2.92	1.89	0.99	1.29	1.67	1.35	1.4	0.96
Prupe.1G161000	RING	2.83	0.77	1.69	1.57	1.01	2.21	1.28	0.66
Prupe.8G015100	RING	2.81	4.5	1.16	1.82	2.33	4.33	3.6	0
Prupe.2G003800	RING	2.63	2.2	2.01	1.24	2.08	2.89	2.68	2.17
Prupe.1G540900	RING	2.57	3.15	2.95	3.39	4.61	1.73	3.19	2.44
Prupe.4G013900	RING	2.38	2.3	2.18	2.01	2.3	2.44	1.95	2.04
Prupe.2G098800	RING	2.18	1.93	1.03	1.03	1.24	1.18	1.53	0.62
Prupe.7G203000	RING	2.16	8.67	2.02	2.1	2.24	2.46	2.27	1.46
Prupe.3G297500	RING	2.14	1.64	1.3	0.97	1.33	1.93	1.6	0.66
Prupe.1G097100	RING	2.13	1.44	4.13	4.72	3.07	5.83	3.68	3.3
Prupe.1G314300	RING	2.13	2.17	3.39	1.89	2.36	4.6	2.59	0.66
Prupe.8G211400	RING	2.13	1.63	0.4	0.53	0.65	0.43	0.96	0.7
Prupe.1G282600	RING	2.09	2.5	2.42	3.49	3.58	2.45	3.57	2.35
Prupe.7G185500	RING	2.02	0.65	2.57	2.27	2.49	1.52	3.88	3.4
Prupe.8G203400	RING	1.91	3.31	2.14	1.54	1.06	1.61	0.67	0.66
Prupe.5G033900	RING	1.86	1.26	0.54	1.68	3.84	1.04	2.1	0.45
Prupe.3G103500	RING	1.84	1.65	2.79	3.5	1.85	2.02	1.56	1.26
Prupe.5G124100	RING	1.65	0.77	0.99	0.62	1.24	0.62	0.79	0.06
Prupe.1G069300	RING	1.64	9.43	5.53	2.8	4.97	6.59	6.72	9.06
Prupe.1G319200	RING	1.59	2.03	3.22	1.59	1.82	0.75	0.43	2.71
Prupe.2G055300	RING	1.42	2.06	1.2	0.95	0.15	0.49	0.12	0.16
Prupe.3G112600	RING	1.29	0.64	1.54	0.58	1.81	0.78	1.14	0.82
Prupe.1G020100	RING	1.21	0.31	0	0	3.79	2.22	0.92	0.24
Prupe.1G495200	RING	0.97	1.52	1.62	0.41	1.46	0.99	1.39	0.75
Prupe.7G123200	RING	0.89	1.49	0.87	0.49	0.44	1.11	1.84	0.56
Prupe.3G288800	RING	0.88	0.67	0.87	1.37	0.62	1.26	1.24	0.31
Prupe.1G037600	RING	0.85	0.45	1.23	0.85	0.95	0.96	1.85	0.21
Prupe.4G013500	RING	0.73	0.56	1.26	0.62	2.22	1.87	2.42	0.07
Prupe.7G265400	RING	0.72	0.72	1.07	1.14	1.04	0.66	0.82	0.17
Prupe.7G088600	RING	0.56	0.44	0.49	0.64	0.69	1.11	0.99	0.6
Prupe.5G104300	RING	0.52	0	1.98	1.4	1.49	4.91	3.59	10.04
Prupe.5G137000	RING	0.48	0	0.73	0.16	0.17	1.23	0	0
Prupe.6G226000	RING	0.48	1.09	2.34	1.35	0.5	1.73	1.37	0.1
Prupe.8G216900	RING	0.46	0.49	1.1	1.06	0.75	0.91	0.99	0
Prupe.1G301000	RING	0.44	0.49	0	0	0	0.37	0	1.23
Prupe.1G567500	RING	0.25	0.69	0.32	0.18	1.02	0.68	1.5	0.21
Prupe.1G493000	RING	0.21	2	0.06	0.1	0.52	0.42	1.3	1.13
Prupe.5G134100	RING	0.2	0.55	0.08	0.15	0.76	0.09	0.16	1.32
Prupe.5G120000	RING	0.19	0.15	0.24	0.32	0.26	0.38	0.04	1.36
Prupe.6G195100	RING	0.11	1.26	0.14	0.16	0	0.19	0.04	0.32
Prupe.3G125000	RING	0	0	0.13	0.06	0.24	0.41	0.12	1.62
Prupe.2G178600	RING	0.45	0	0.55	0.33	0.4	0.13	0.3	0.18
Prupe.2G123400	RING	0.69	0.54	0.49	0.51	0.37	0.39	0.22	0.2
Prupe.6G245100	RING	0.59	0.53	0.4	0.07	0.34	0.47	0.35	0.12
Prupe.6G053700	RING	0.47	0	0.56	0.41	0.17	0.4	0.27	0
Prupe.2G096300	RING	0.32	0.52	0.38	0.11	0.59	0	0.48	0.51
Prupe.7G173200	RING	0.32	0.11	0	0.15	0	0	0	0
Prupe.1G524400	RING	0.26	0.05	0.29	0.07	0.12	0	0.08	0.04
Prupe.1G028000	RING	0.25	0	0	0	0.04	0	0	0
Prupe.1G423000	RING	0.2	0.35	0.43	0.33	0.15	0.4	0.1	0.87
Prupe.2G187400	RING	0.2	0.05	0.29	0.45	0.08	0.31	0.2	0.51
Prupe.5G119800	RING	0.2	0	0	0	0.08	0	0.08	0.08
Prupe.1G256600	RING	0.49	0.24	0.18	0.1	0.17	0.35	0.57	0
Prupe.2G113400	RING	0.18	0	0.14	0	0.13	0.31	0.53	0
Prupe.8G106100	RING	0.18	0.48	0.8	0.71	0.07	0.39	0	0.51
Prupe.1G501100	RING	0.17	0.3	0.23	0.28	0.76	0.68	0.75	0.14
Prupe.5G119300	RING	0.12	0.45	0.29	0.18	0.27	0.11	0.14	0.15
Prupe.5G119900	RING	0.12	0	0	0	0	0	0	0
Prupe.8G108300	RING	0.12	0.19	0.12	0.06	0.2	0.05	0.07	0.15
Prupe.1G242100	RING	0.11	0	0	0	0	0.07	0	0.03
Prupe.5G175600	RING	0.09	0.1	0	0.06	0	0	0	0
Prupe.1G214700	RING	0.08	0	0.06	0.06	0.04	0.09	0	0.17
Prupe.2G233100	RING	0.08	0.16	0.25	0.06	0	0	0	0.19
Prupe.3G299100	RING	0.08	0.24	0.26	0.23	0.56	0.3	0.73	0.57
Prupe.4G120300	RING	0.08	0.13	0.08	0	0.06	0.03	0.06	0
Prupe.6G055100	RING	0.03	0.05	0.07	0	0	0.03	0	0.01
Prupe.1G024300	RING	0	0	0	0	0	0	0	0
Prupe.1G270100	RING	0	0	0	0	0	0	0	0
Prupe.1G270300	RING	0	0	0	0	0	0	0	0
Prupe.1G290700	RING	0	0	0	0	0	0	0	0
Prupe.1G303200	RING	0	0	0	0	0	0	0	0
Prupe.2G025300	RING	0	0	0	0	0	0	0	0
Prupe.2G044600	RING	0	0	0	0	0.39	0.07	0	0
Prupe.2G073000	RING	0	0.12	0.09	0.08	0.17	0	0	0.27
Prupe.2G085600	RING	0	0	0	0	0	0	0	0
Prupe.2G094100	RING	0	0	0.09	0	0	0	0	0
Prupe.2G096400	RING	0	0	0	0	0	0	0	0
Prupe.2G116700	RING	0	0	0.13	0.06	0.27	0.07	0.12	0
Prupe.2G123600	RING	0	0	0	0	0	0	0	0
Prupe.2G137600	RING	0	0	0	0	0	0	0	0
Prupe.2G137900	RING	0	0	0	0	0	0	0	0
Prupe.2G141400	RING	0	0	0	0	0	0	0	0
Prupe.2G312000	RING	0	0	0	0	0	0	0	0
Prupe.2G319300	RING	0	0	0	0	0	0	0	0
Prupe.2G319400	RING	0	0	0	0	0	0	0	0
Prupe.3G043300	RING	0	0	0	0	0	0	0	0
Prupe.3G282900	RING	0	0	0	0	0	0	0	0
Prupe.4G182600	RING	0	0	0	0	0.17	0	0	0
Prupe.4G182700	RING	0	0	0	0	0	0	0	0
Prupe.4G182800	RING	0	0	0	0	0	0	0	0
Prupe.4G213600	RING	0	0	0	0.03	0	0	0	0
Prupe.5G033100	RING	0	0	0	0	0	0	0.05	0
Prupe.5G061200	RING	0	0	0	0	0	0	0	0
Prupe.5G082500	RING	0	0	0	0	0	0	0	0
Prupe.5G083100	RING	0	0	0	0	0	0	0	0
Prupe.5G083200	RING	0	0.06	0	0	0	0	0	0.18
Prupe.5G118800	RING	0	0	0	0	0	0	0	0
Prupe.5G119000	RING	0	0	0	0	0	0.07	0	0
Prupe.5G119100	RING	0	0	0	0	0	0	0	0
Prupe.5G119600	RING	0	0	0	0	0	0	0	0
Prupe.5G119700	RING	0	0	0	0	0	0	0	0
Prupe.5G189000	RING	0	0	0.14	0	0	0	0	0
Prupe.6G053600	RING	0	0	0	0	0	0	0	0
Prupe.6G077000	RING	0	0	0	0	0	0	0	0
Prupe.6G077100	RING	0	0.57	0	0	0	0	0.33	0
Prupe.6G085400	RING	0	0	0	0	0	0	0	0.12
Prupe.6G252700	RING	0	0	0	0	0	0	0	0
Prupe.6G252800	RING	0	0	0	0	0	0	0	0
Prupe.6G252900	RING	0	0	0	0	0	0	0	0
Prupe.6G276400	RING	0	0	0	0	0	0	0	0
Prupe.7G084100	RING	0	0	0	0	0	0	0	0
Prupe.7G191400	RING	0	0	0	0	0	0	0	0
Prupe.7G191900	RING	0	0	0	0	0	0	0	0
Prupe.7G220800	RING	0	0	0	0	0	0	0	0
Prupe.7G220900	RING	0	0	0	0	0	0	0	0
Prupe.7G224300	RING	0	0	0.09	0	0	0	0	0
Prupe.7G256200	RING	0	0.06	0.3	0	0	0.27	0	0.04
Prupe.8G036400	RING	0	0	0	0	0	0	0	0
Prupe.8G048800	RING	0	0	0	0	0	0	0	0
Prupe.8G105100	RING	0	0	0	0	0	0	0	0
Prupe.8G105200	RING	0	0	0	0	0	0	0	0
Prupe.8G106000	RING	0	0	0	0	0	0	0	0
Prupe.8G183300	RING	0	0	0.49	0	0	0	0	0
Prupe.8G225200	RING	0	0.08	0	0	0	0	0	0
Prupe.1G361400	SKP	729.68	509.89	597.23	753.57	838.98	471.45	566.89	556.88
Prupe.7G172700	SKP	353.21	339.86	348.52	422.2	318.65	297.28	321.33	446.48
Prupe.7G173000	SKP	56.55	48.37	39.08	48.45	63.96	37.15	49.06	38.91
Prupe.8G166100	SKP	21.78	18.78	23.9	32.03	24.04	20.47	16.74	9.52
Prupe.2G099500	SKP	11.22	9.39	7.47	5.87	8.17	6.14	8.65	4.61
Prupe.2G297900	SKP	7.78	8.35	5.17	2.12	2.87	7.62	4.26	4.08
Prupe.2G171100	SKP	1.93	3.07	2.81	1.51	0	0	0	0
Prupe.4G132400	SKP	1.26	0.77	2.17	2.45	0.74	1.17	1.05	1.31
Prupe.2G065800	SKP	0	0	0	0	0	0	0	0
Prupe.2G100100	SKP	0	0	0	0	0	0	0	0
Prupe.2G100400	SKP	0	0	0.67	0.2	0.21	0.49	0.75	0.45
Prupe.2G109400	SKP	0	0	0	0	0	0	0	0
Prupe.2G209400	SKP	0	0	0	0	0	0	0	0
Prupe.4G065500	SKP	0	0	0	0	0	0.17	0	0
Prupe.7G020800	SKP	0	0	0	0	0	0	0	0
Prupe.7G054500	SKP	0	0	0	0	0	0	0	0
Prupe.8G178000	U_BOX	170.02	45.46	17.12	4.48	74.86	33.24	50.09	6.34
Prupe.2G170900	U_BOX	119.16	101.68	72.55	33.81	52.95	91.55	74.28	62.64
Prupe.1G047500	U_BOX	86.71	76.79	89.21	90.75	75.9	98.06	81.06	60.3
Prupe.6G079400	U_BOX	74.67	98.24	58.42	59.65	89.23	74.44	101.67	89.26
Prupe.5G009100	U_BOX	45.61	43.06	43.25	35.39	24.41	42.13	39.2	41.18
Prupe.8G127600	U_BOX	39.42	124.33	152.13	83.19	137.5	101.27	121.08	191.37
Prupe.3G259400	U_BOX	35.02	39.07	37.49	27.47	21.68	37.12	30.19	29.71
Prupe.6G225600	U_BOX	28.98	29.47	21.97	19.87	14.79	29.05	25.32	20.62
Prupe.5G178900	U_BOX	20.75	23.6	24.62	28.02	33.88	16.73	25.31	25.05
Prupe.2G209300	U_BOX	18.61	18.75	13.01	5.36	8.59	14.28	12.62	19.51
Prupe.6G220900	U_BOX	16.49	15.39	14.08	6.1	9.07	15.04	11.43	8.96
Prupe.6G290800	U_BOX	15.3	22.95	20.7	15.25	28.5	16.67	26.13	24.66
Prupe.1G323500	U_BOX	15.2	11.01	21.97	17.83	16.13	20.68	17.66	8.21
Prupe.7G205400	U_BOX	15.18	12.2	10.16	6.29	7.01	13.08	12.32	6.79
Prupe.6G202700	U_BOX	14.08	17.22	8.94	4.35	6.96	16.06	10.61	7.83
Prupe.7G156200	U_BOX	13.68	8.04	3.87	3.24	5.52	11.83	12.65	8.67
Prupe.8G193500	U_BOX	12.25	7.9	9.02	5.37	11.47	12.31	12.95	11.18
Prupe.1G420500	U_BOX	11.62	10.02	8.98	8.26	10	17.34	15.06	12.06
Prupe.4G067800	U_BOX	8.66	7.54	9.55	6.17	9.56	6.64	7.19	22.89
Prupe.8G222400	U_BOX	8.34	9.29	6.71	2.97	4.54	11.02	6.48	4.11
Prupe.4G031100	U_BOX	7.77	15.87	18.21	13.81	15.36	13.64	17.97	19.12
Prupe.6G218400	U_BOX	7	5.85	6.14	4.97	7.04	6.69	6.26	4.12
Prupe.2G297400	U_BOX	6.89	5.8	4.58	3.3	4.34	5.85	5.95	5.01
Prupe.8G193300	U_BOX	6.41	8.94	6.77	6.07	8.73	8.65	11.34	6.12
Prupe.6G159600	U_BOX	6.33	10.24	8.59	14.77	10.7	6.12	10.19	56.45
Prupe.6G055800	U_BOX	6.2	5.18	5.39	6.67	8.9	5.32	6.4	6.05
Prupe.1G229500	U_BOX	6.11	11.6	10.35	7.2	4.98	14.97	10.27	10.75
Prupe.1G353700	U_BOX	6.03	8.38	6.06	1.9	3.45	10.35	9.75	5.25
Prupe.3G278800	U_BOX	5.66	5.31	5.43	5.7	7.18	4.54	4.81	4.51
Prupe.6G355500	U_BOX	4.58	3.94	2.89	2.33	3.11	2.97	4.58	6.37
Prupe.6G078700	U_BOX	3.58	2.34	2.75	1.58	2.77	4.09	5.93	4.16
Prupe.7G226000	U_BOX	3.25	2.6	2.8	3.18	2.7	3.33	3.34	2.31
Prupe.2G193400	U_BOX	2.76	2.12	1.82	1.05	0.85	2.26	1.62	2.05
Prupe.1G212500	U_BOX	2.28	1.33	1.71	0.64	1.32	2.43	2.05	1.64
Prupe.4G271800	U_BOX	2.17	1.46	1.81	0.81	0.89	2.21	1.17	4.54
Prupe.8G024500	U_BOX	1.78	1.43	5.54	1.81	2.89	1.64	1.89	101.37
Prupe.1G255000	U_BOX	1.19	1.5	2.56	2.64	1.35	1.55	2.25	4.07
Prupe.6G014500	U_BOX	0.79	1.4	0.92	0.32	0.03	0.33	0.23	0.3
Prupe.6G202800	U_BOX	0.68	1.38	1.89	0.46	0.87	2.91	1.12	0.16
Prupe.2G253400	U_BOX	0.53	2.49	1.04	0.79	0.19	0.52	0.7	2.22
Prupe.1G336200	U_BOX	0	0	0.26	0.09	0	0.22	0.1	2.17
Prupe.3G164200	U_BOX	0.06	0.07	0.99	0.14	0.29	0.28	0.51	8.37
Prupe.2G273400	U_BOX	0.22	0.23	0.27	0.46	0.18	0.43	0.39	0.05
Prupe.7G094000	U_BOX	0.2	0.07	0.11	0.05	0.05	0.12	0.16	0.39
Prupe.1G364600	U_BOX	0.15	0.09	0.35	0.17	0.04	0.06	0.05	0.02
Prupe.1G025700	U_BOX	0.06	0.04	0.09	0.08	0.03	0.09	0.22	0.12
Prupe.2G315200	U_BOX	0.06	0	0.07	0.03	0.05	0.12	0.09	0.11
Prupe.1G295900	U_BOX	0	0	0	0	0	0	0	0
Prupe.5G175800	U_BOX	0.7	0.82	0.74	0.29	0.96	0.73	0.93	0.97
Prupe.2G109000	U_BOX	0	0	0	0	0	0	0	0
Prupe.5G237400	U_BOX	0	0	0.05	0	0	0.06	0	0.63
Prupe.6G145200	U_BOX	0	0	0.05	0	0	0.05	0.04	0
Prupe.6G145300	U_BOX	0	0	0	0	0	0	0	0
Prupe.7G094100	U_BOX	0	0	0	0	0	0	0	0.18
*The green background showed FPKM<1

## Sheet: DEGs
Table S7 Fold changes in PpE3 ligase gene expression between MF and SH peach fruits at the same stage of ripening
subfamily	Gene ID	MF3 VS SH3	MF4I VS SH4I	MF4II VS SH4II	MF4III VS SH4III	GO_annotation	KEGG_annotation	Swissprot_annotation	nr_annotation
BTB	Prupe.5G161100	2.19124	0.132787	0.45313	0.126045	Molecular Function: transcription cofactor activity (GO:0003712);; Molecular Function: histone acetyltransferase activity (GO:0004402);; Cellular Component: nucleus (GO:0005634);; Biological Process: regulation of transcription, DNA-templated (GO:0006355);; Molecular Function: zinc ion binding (GO:0008270);; Biological Process: histone acetylation (GO:0016573);;	--	BTB/POZ and TAZ domain-containing protein 1 GN=BT1 OS=Arabidopsis thaliana (Mouse-ear cress) PE=1 SV=1	hypothetical protein PRUPE_ppa006416mg [Prunus persica]
BTB	Prupe.6G222100	-2.2066	1.73306	-0.851555	--	Molecular Function: transcription cofactor activity (GO:0003712);; Molecular Function: histone acetyltransferase activity (GO:0004402);; Cellular Component: nucleus (GO:0005634);; Biological Process: regulation of transcription, DNA-templated (GO:0006355);; Molecular Function: zinc ion binding (GO:0008270);; Biological Process: histone acetylation (GO:0016573);;	--	BTB/POZ and TAZ domain-containing protein 4 GN=BT4 OS=Arabidopsis thaliana (Mouse-ear cress) PE=1 SV=1	hypothetical protein PRUPE_ppa007060mg [Prunus persica]
BTB	Prupe.6G222500	-0.569736	1.27408	1.00271	0.550424	--	--	BTB/POZ domain-containing protein NPY2 GN=NPY2 OS=Arabidopsis thaliana (Mouse-ear cress) PE=2 SV=1	hypothetical protein PRUPE_ppa002844mg [Prunus persica]
BTB	Prupe.3G223000	0.216811	-0.209923	-2.20469	-5.39232	--	--	BTB/POZ domain-containing protein At3g22104 GN=At3g22104 OS=Arabidopsis thaliana (Mouse-ear cress) PE=2 SV=1	hypothetical protein PRUPE_ppa003887mg [Prunus persica]
BTB	Prupe.8G254800	1.6477	4.16993	1.66513	--	Molecular Function: signal transducer activity (GO:0004871);; Biological Process: signal transduction (GO:0007165);; Biological Process: response to light stimulus (GO:0009416);; Biological Process: pollen tube growth (GO:0009860);;	--	BTB/POZ domain-containing protein At1g03010 GN=At1g03010 OS=Arabidopsis thaliana (Mouse-ear cress) PE=2 SV=1	hypothetical protein PRUPE_ppa002803mg [Prunus persica]
BTB	Prupe.6G117000	-0.75785	0.434403	0.535906	1.00723	--	--	BTB/POZ domain-containing protein At3g44820 GN=At3g44820 OS=Arabidopsis thaliana (Mouse-ear cress) PE=2 SV=2	hypothetical protein PRUPE_ppa002796mg [Prunus persica]
BTB	Prupe.4G088800	0.211949	-0.105112	0.141792	1.25707	Molecular Function: signal transducer activity (GO:0004871);; Biological Process: signal transduction (GO:0007165);; Biological Process: response to light stimulus (GO:0009416);;	--	BTB/POZ domain-containing protein At1g30440 GN=At1g30440 OS=Arabidopsis thaliana (Mouse-ear cress) PE=1 SV=2	hypothetical protein PRUPE_ppa002754mg [Prunus persica]
BTB	Prupe.7G145600	0.154161	0.569161	-0.760007	-2.74205	--	--	BTB/POZ domain-containing protein At5g66560 GN=At5g66560 OS=Arabidopsis thaliana (Mouse-ear cress) PE=2 SV=2	hypothetical protein PRUPE_ppa002346mg [Prunus persica]
BTB	Prupe.6G296800	-1.24267	0.490805	-0.338093	-2.26786	--	--	BTB/POZ domain-containing protein At3g08570 GN=At3g08570 OS=Arabidopsis thaliana (Mouse-ear cress) PE=2 SV=2	hypothetical protein PRUPE_ppa003095mg [Prunus persica]
BTB	Prupe.8G142300	0.20469	-0.795859	1.35288	-0.47063	Molecular Function: signal transducer activity (GO:0004871);; Biological Process: signal transduction (GO:0007165);; Biological Process: response to light stimulus (GO:0009416);; Biological Process: positive gravitropism (GO:0009958);; Cellular Component: cell periphery (GO:0071944);;	--	BTB/POZ domain-containing protein NPY2 GN=NPY2 OS=Arabidopsis thaliana (Mouse-ear cress) PE=2 SV=1	hypothetical protein PRUPE_ppa002913mg [Prunus persica]
BTB	Prupe.8G203100	0.231326	4.2555	0.874469	-4.60486	--	--	BTB/POZ domain-containing protein At5g48800 GN=At5g48800 OS=Arabidopsis thaliana (Mouse-ear cress) PE=2 SV=1	hypothetical protein PRUPE_ppa002993mg [Prunus persica]
BTB	Prupe.1G393800	-0.106915	-0.40439	1.41063	0.394279	Molecular Function: signal transducer activity (GO:0004871);; Cellular Component: late endosome (GO:0005770);; Biological Process: signal transduction (GO:0007165);; Biological Process: response to light stimulus (GO:0009416);; Biological Process: positive regulation of flower development (GO:0009911);; Biological Process: inflorescence development (GO:0010229);; Biological Process: basipetal aux…	--	BTB/POZ domain-containing protein NPY1 GN=F11C18.20 OS=Arabidopsis thaliana (Mouse-ear cress) PE=2 SV=1	hypothetical protein PRUPE_ppa002969mg [Prunus persica]
BTB	Prupe.6G039200	2.1765	-0.517535	-0.444139	0.060278	Molecular Function: signal transducer activity (GO:0004871);; Cellular Component: nucleus (GO:0005634);; Biological Process: calcium ion transport (GO:0006816);; Biological Process: Golgi organization (GO:0007030);; Biological Process: signal transduction (GO:0007165);; Biological Process: phototropism (GO:0009638);; Biological Process: response to salt stress (GO:0009651);; Biological Process: p…	--	Root phototropism protein 2 GN=T6B20.13/T6B20.14 OS=Arabidopsis thaliana (Mouse-ear cress) PE=1 SV=2	hypothetical protein PRUPE_ppa003347mg [Prunus persica]
BTB	Prupe.6G031300	-1.20042	-0.133029	0.0690955	0.662189	--	K10523|0|pper:PRUPE_ppa008513mg|hypothetical protein; K10523 speckle-type POZ protein (A)	BTB/POZ domain-containing protein At1g55760 GN=At1g55760 OS=Arabidopsis thaliana (Mouse-ear cress) PE=2 SV=1	hypothetical protein PRUPE_ppa008513mg [Prunus persica]
BTB	Prupe.1G488300	0.270891	1.07039	0	-4.28716	--	K10523|2.94596e-173|pmum:103319755|BTB/POZ domain-containing protein At4g08455-like; K10523 speckle-type POZ protein (A)	BTB/POZ domain-containing protein At4g08455 GN=At4g08455 OS=Arabidopsis thaliana (Mouse-ear cress) PE=1 SV=1	PREDICTED: BTB/POZ domain-containing protein At4g08455-like [Prunus mume]
BTB	Prupe.1G488000	-0.841394	0.229246	0.552541	-3.24431	--	K10523|9.67346e-156|pper:PRUPE_ppa017311mg|hypothetical protein; K10523 speckle-type POZ protein (A)	BTB/POZ domain-containing protein At4g08455 GN=At4g08455 OS=Arabidopsis thaliana (Mouse-ear cress) PE=1 SV=1	hypothetical protein PRUPE_ppa017311mg, partial [Prunus persica]
BTB	Prupe.2G185900	-0.0665676	0.339206	0.122484	-1.10402	--	K10523|2.27081e-154|pmum:103332251|BTB/POZ domain-containing protein At4g08455-like; K10523 speckle-type POZ protein (A)	BTB/POZ domain-containing protein At4g08455 GN=At4g08455 OS=Arabidopsis thaliana (Mouse-ear cress) PE=1 SV=1	PREDICTED: BTB/POZ domain-containing protein At4g08455-like [Prunus mume]
BTB	Prupe.1G488200	-0.353637	0.906891	-0.539875	-4.13955	Molecular Function: protein binding (GO:0005515);; Cellular Component: cytoplasm (GO:0005737);;	K10523|2.06225e-143|pper:PRUPE_ppa026470mg|hypothetical protein; K10523 speckle-type POZ protein (A)	BTB/POZ domain-containing protein At4g08455 GN=At4g08455 OS=Arabidopsis thaliana (Mouse-ear cress) PE=1 SV=1	hypothetical protein PRUPE_ppa026470mg [Prunus persica]
BTB	Prupe.2G186000	0.733876	-0.793549	0.181113	-1.15489	--	K10523|3.03971e-153|pper:PRUPE_ppa015542mg|hypothetical protein; K10523 speckle-type POZ protein (A)	BTB/POZ domain-containing protein At4g08455 GN=At4g08455 OS=Arabidopsis thaliana (Mouse-ear cress) PE=1 SV=1	hypothetical protein PRUPE_ppa015542mg [Prunus persica]
BTB	Prupe.1G487800	0.494765	-1.30666	3.22542	--	Molecular Function: protein binding (GO:0005515);;	K10523|6.9144e-98|pper:PRUPE_ppa019531mg|hypothetical protein; K10523 speckle-type POZ protein (A)	BTB/POZ domain-containing protein At4g08455 GN=At4g08455 OS=Arabidopsis thaliana (Mouse-ear cress) PE=1 SV=1	hypothetical protein PRUPE_ppa019531mg [Prunus persica]
BTB	Prupe.8G240700	-0.359114	1.39193	-1.7467	-2.55873	--	--	ARM REPEAT PROTEIN INTERACTING WITH ABF2 GN=ARIA OS=Arabidopsis thaliana (Mouse-ear cress) PE=1 SV=2	hypothetical protein PRUPE_ppa002151mg [Prunus persica]
BTB	Prupe.1G353800	-1.3807	0.151721	0.172424	-0.0277798	Biological Process: cell adhesion (GO:0007155);; Biological Process: proximal/distal pattern formation (GO:0009954);; Biological Process: floral organ abscission (GO:0010227);; Biological Process: flower morphogenesis (GO:0048439);;	--	BTB/POZ domain-containing protein At2g30600 GN=At2g30600/At2g30610 OS=Arabidopsis thaliana (Mouse-ear cress) PE=2 SV=1	hypothetical protein PRUPE_ppa001540mg [Prunus persica]
BTB	Prupe.7G046800	-0.452859	-0.685891	-1.1193	-2.15528	Cellular Component: nucleus (GO:0005634);; Cellular Component: cytoplasm (GO:0005737);; Biological Process: polarity specification of adaxial/abaxial axis (GO:0009944);; Biological Process: proximal/distal pattern formation (GO:0009954);; Biological Process: floral organ abscission (GO:0010227);; Biological Process: nectary development (GO:0010254);; Biological Process: floral meristem determinac…	K14508|0|pper:PRUPE_ppa004578mg|hypothetical protein; K14508 regulatory protein NPR1 (A)	Regulatory protein NPR5 GN=F13H10.8 OS=Arabidopsis thaliana (Mouse-ear cress) PE=1 SV=1	hypothetical protein PRUPE_ppa004578mg [Prunus persica]
BTB	Prupe.4G140600	-1.50769	-0.140943	-0.0695409	-0.116752	--	--	BTB/POZ domain-containing protein At1g04390 GN=At1g04390 OS=Arabidopsis thaliana (Mouse-ear cress) PE=2 SV=3	PREDICTED: BTB/POZ domain-containing protein At1g04390 isoform X1 [Prunus mume]
CULLIN	Prupe.1G138700	-1.37008	0.497965	0.182496	0.713278	Biological Process: ubiquitin-dependent protein catabolic process (GO:0006511);; Cellular Component: cullin-RING ubiquitin ligase complex (GO:0031461);; Molecular Function: ubiquitin protein ligase binding (GO:0031625);;	K03347|0|pper:PRUPE_ppa001901mg|hypothetical protein; K03347 cullin 1 (A)	Cullin-1 GN=CUL1 OS=Arabidopsis thaliana (Mouse-ear cress) PE=1 SV=1	hypothetical protein PRUPE_ppa001901mg [Prunus persica]
CULLIN	Prupe.8G255500	-1.207	0.103627	-0.0904137	0.662779	Biological Process: ubiquitin-dependent protein catabolic process (GO:0006511);; Cellular Component: cullin-RING ubiquitin ligase complex (GO:0031461);; Molecular Function: ubiquitin protein ligase binding (GO:0031625);;	K03347|0|pper:PRUPE_ppa001948mg|hypothetical protein; K03347 cullin 1 (A)	Cullin-1 GN=CUL1 OS=Arabidopsis thaliana (Mouse-ear cress) PE=1 SV=1	hypothetical protein PRUPE_ppa001948mg [Prunus persica]
CULLIN	Prupe.5G063200	-1.41124	0.103254	-0.433109	0.49528	Biological Process: ubiquitin-dependent protein catabolic process (GO:0006511);; Cellular Component: cullin-RING ubiquitin ligase complex (GO:0031461);; Molecular Function: ubiquitin protein ligase binding (GO:0031625);;	K03347|0|pmum:103337053|cullin-1-like; K03347 cullin 1 (A)	Cullin-1 GN=CUL1 OS=Arabidopsis thaliana (Mouse-ear cress) PE=1 SV=1	PREDICTED: cullin-1-like [Prunus mume]
CULLIN	Prupe.1G191200	-2.21	-1.06826	-0.997088	-0.00682127	Molecular Function: ubiquitin-protein transferase activity (GO:0004842);; Cellular Component: nucleus (GO:0005634);; Cellular Component: spindle (GO:0005819);; Biological Process: ubiquitin-dependent protein catabolic process (GO:0006511);; Biological Process: cell-cell signaling (GO:0007267);; Biological Process: gamete generation (GO:0007276);; Biological Process: megagametogenesis (GO:0009561)…	K03349|0|pper:PRUPE_ppa001230mg|hypothetical protein; K03349 anaphase-promoting complex subunit 2 (A)	Anaphase-promoting complex subunit 2 GN=APC2 OS=Arabidopsis thaliana (Mouse-ear cress) PE=1 SV=1	hypothetical protein PRUPE_ppa001230mg [Prunus persica]
CULLIN	Prupe.5G063700	-1.94342	0.0755228	0.169199	0.922891	Biological Process: ubiquitin-dependent protein catabolic process (GO:0006511);; Cellular Component: cullin-RING ubiquitin ligase complex (GO:0031461);; Molecular Function: ubiquitin protein ligase binding (GO:0031625);;	K03347|0|pmum:103337055|cullin-1-like; K03347 cullin 1 (A)	Cullin-1 GN=CUL1 OS=Arabidopsis thaliana (Mouse-ear cress) PE=1 SV=1	PREDICTED: cullin-1-like [Prunus mume]
DDB	Prupe.1G463700	0.722583	0.0266864	-0.17531	-1.14632	Molecular Function: nucleotide binding (GO:0000166);; Biological Process: sister chromatid cohesion (GO:0007062);; Biological Process: photomorphogenesis (GO:0009640);; Biological Process: seed germination (GO:0009845);; Biological Process: embryonic pattern specification (GO:0009880);; Biological Process: regulation of flower development (GO:0009909);; Biological Process: primary shoot apical me…	K11789|0|pmum:103320002|DDB1- and CUL4-associated factor homolog 1; K11789 HIV-1 Vpr-binding protein (A)	DDB1- and CUL4-associated factor homolog 1 GN=DCAF1 OS=Arabidopsis thaliana (Mouse-ear cress) PE=1 SV=2	PREDICTED: DDB1- and CUL4-associated factor homolog 1 [Prunus mume]
F-BOX	Prupe.2G278600	0.118698	-0.00550298	-0.0221303	-1.61331	--	--	F-box/kelch-repeat protein At3g06240 GN=At3g06240 OS=Arabidopsis thaliana (Mouse-ear cress) PE=2 SV=1	hypothetical protein PRUPE_ppa022150mg [Prunus persica]
F-BOX	Prupe.1G285600	-1.19912	0.799406	0.29956	-1.1375	--	--	F-box/kelch-repeat protein At3g06240 GN=At3g06240 OS=Arabidopsis thaliana (Mouse-ear cress) PE=2 SV=1	hypothetical protein PRUPE_ppa019070mg, partial [Prunus persica]
F-BOX	Prupe.4G009600	0.454724	0.732149	1.29371	1.34361	--	--	F-box protein CPR30 GN=CPR30 OS=Arabidopsis thaliana (Mouse-ear cress) PE=1 SV=2	hypothetical protein PRUPE_ppa006542mg [Prunus persica]
F-BOX	Prupe.5G081800	1.10049	-0.672195	0.389042	-5.03242	--	--	F-box protein CPR30 GN=CPR30 OS=Arabidopsis thaliana (Mouse-ear cress) PE=1 SV=2	hypothetical protein PRUPE_ppa021936mg [Prunus persica]
F-BOX	Prupe.2G278400	0.657894	0.0222446	-0.184134	-1.48543	--	--	F-box/kelch-repeat protein At3g23880 GN=At3g23880 OS=Arabidopsis thaliana (Mouse-ear cress) PE=2 SV=1	PREDICTED: F-box/kelch-repeat protein At3g06240-like isoform X1 [Prunus mume]
F-BOX	Prupe.2G255600	-1.63227	0.36257	-0.0931094	-1.34577	--	--	F-box protein CPR30 GN=CPR30 OS=Arabidopsis thaliana (Mouse-ear cress) PE=1 SV=2	hypothetical protein PRUPE_ppa019459mg, partial [Prunus persica]
F-BOX	Prupe.1G168100	-1.96047	-2.2262	-3.11548	-1.88264	--	--	Putative F-box protein At3g49980 GN=At3g49980 OS=Arabidopsis thaliana (Mouse-ear cress) PE=3 SV=1	hypothetical protein PRUPE_ppa019066mg [Prunus persica]
F-BOX	Prupe.4G158900	-1.04182	1.22239	0.643856	-2.70044	--	--	F-box/LRR-repeat protein At4g14103 GN=At4g14103 OS=Arabidopsis thaliana (Mouse-ear cress) PE=2 SV=1	hypothetical protein PRUPE_ppa1027208mg [Prunus persica]
F-BOX	Prupe.1G066100	-1.57603	-1.2781	-0.809354	-1.04874	--	--	F-box protein At5g07610 GN=At5g07610 OS=Arabidopsis thaliana (Mouse-ear cress) PE=2 SV=1	PREDICTED: F-box protein At5g07610-like [Prunus mume]
F-BOX	Prupe.8G149000	-0.169925	-0.287733	0.788496	-1.47508	--	--	F-box/FBD/LRR-repeat protein At1g13570 GN=At1g13570 OS=Arabidopsis thaliana (Mouse-ear cress) PE=2 SV=1	PREDICTED: F-box/FBD/LRR-repeat protein At1g13570-like isoform X2 [Prunus mume]
F-BOX	Prupe.1G228600	0.116367	-1.18678	0.00374726	1.76346	--	--	F-box/kelch-repeat protein At1g67480 GN=At1g67480 OS=Arabidopsis thaliana (Mouse-ear cress) PE=2 SV=1	hypothetical protein PRUPE_ppa007034mg [Prunus persica]
F-BOX	Prupe.6G006200	0.17463	-0.878321	1.22586	1.39266	--	--	F-box/kelch-repeat protein At2g44130 GN=At2g44130 OS=Arabidopsis thaliana (Mouse-ear cress) PE=2 SV=2	hypothetical protein PRUPE_ppa007996mg [Prunus persica]
F-BOX	Prupe.8G253300	0.682026	-1.1696	-0.485681	-1.71298	Molecular Function: inositol hexakisphosphate binding (GO:0000822);; Biological Process: auxin-activated signaling pathway (GO:0009734);;	K14485|0|pper:PRUPE_ppa003344mg|hypothetical protein; K14485 transport inhibitor response 1 (A)	Protein TRANSPORT INHIBITOR RESPONSE 1 GN=T20O10.80 OS=Arabidopsis thaliana (Mouse-ear cress) PE=1 SV=2	hypothetical protein PRUPE_ppa003344mg [Prunus persica]
F-BOX	Prupe.1G480700	1.36838	-0.990666	0.521869	1.39125	Cellular Component: nucleus (GO:0005634);; Biological Process: response to ethylene (GO:0009723);; Cellular Component: SCF ubiquitin ligase complex (GO:0019005);;	K14515|0|pper:PRUPE_ppa002673mg|hypothetical protein; K14515 EIN3-binding F-box protein (A)	EIN3-binding F-box protein 1 GN=F13B15.15 OS=Arabidopsis thaliana (Mouse-ear cress) PE=1 SV=1	hypothetical protein PRUPE_ppa002673mg [Prunus persica]
F-BOX	Prupe.7G244300	1.89333	-0.831307	0.0277747	1.99044	Cellular Component: nucleus (GO:0005634);; Biological Process: response to ethylene (GO:0009723);; Cellular Component: SCF ubiquitin ligase complex (GO:0019005);;	K14515|0|pper:PRUPE_ppa003009mg|hypothetical protein; K14515 EIN3-binding F-box protein (A)	EIN3-binding F-box protein 1 GN=F13B15.15 OS=Arabidopsis thaliana (Mouse-ear cress) PE=1 SV=1	hypothetical protein PRUPE_ppa003009mg [Prunus persica]
F-BOX	Prupe.8G232000	-0.51866	2.96308	-2.09233	-2.51959	Cellular Component: male germ cell nucleus (GO:0001673);; Molecular Function: ubiquitin-protein transferase activity (GO:0004842);; Biological Process: DNA-dependent DNA replication (GO:0006261);; Biological Process: pollen development (GO:0009555);; Biological Process: embryo development (GO:0009790);; Biological Process: protein ubiquitination (GO:0016567);; Cellular Component: SCF ubiquitin li…	--	F-box/LRR-repeat protein 17 GN=FBL17 OS=Arabidopsis thaliana (Mouse-ear cress) PE=1 SV=1	PREDICTED: F-box/LRR-repeat protein 17 [Prunus mume]
F-BOX	Prupe.2G303600	0.294246	0.175519	0.517488	1.0828	--	--	F-box protein At5g52880 GN=At5g52880 OS=Arabidopsis thaliana (Mouse-ear cress) PE=2 SV=1	hypothetical protein PRUPE_ppa009435mg [Prunus persica]
F-BOX	Prupe.6G356300	1.41813	-0.293305	1.10521	1.83636	--	--	F-box protein At2g02240 GN=At2g02240 OS=Arabidopsis thaliana (Mouse-ear cress) PE=2 SV=1	PREDICTED: F-box protein PP2-B10-like [Prunus mume]
F-BOX	Prupe.1G509300	-0.37773	-0.147276	-0.0963021	-1.20956	--	--	F-box protein At5g49610 GN=At5g49610 OS=Arabidopsis thaliana (Mouse-ear cress) PE=1 SV=1	hypothetical protein PRUPE_ppa024076mg [Prunus persica]
F-BOX	Prupe.2G156300	-0.165593	-0.463564	-0.415276	-1.176	--	--	F-box protein At4g00755 GN=At4g00755 OS=Arabidopsis thaliana (Mouse-ear cress) PE=2 SV=1	hypothetical protein PRUPE_ppa006742mg [Prunus persica]
F-BOX	Prupe.1G423100	0.153942	-0.0775531	0.496889	1.12046	Biological Process: cellular protein modification process (GO:0006464);; Biological Process: amino acid transport (GO:0006865);; Biological Process: photosynthesis, light reaction (GO:0019684);; Cellular Component: membrane part (GO:0044425);;	--	F-box/kelch-repeat protein At5g43190 GN=At5g43190 OS=Arabidopsis thaliana (Mouse-ear cress) PE=2 SV=1	hypothetical protein PRUPE_ppa007676mg [Prunus persica]
F-BOX	Prupe.3G300300	-0.581816	-0.64023	0.30227	1.1305	--	--	F-box protein SKIP14 GN=SKIP14 OS=Arabidopsis thaliana (Mouse-ear cress) PE=1 SV=1	PREDICTED: F-box protein SKIP14-like [Prunus mume]
F-BOX	Prupe.3G023100	-0.233913	-0.171055	0.616863	1.362	--	--	Putative F-box protein At1g70960 GN=At1g70960 OS=Arabidopsis thaliana (Mouse-ear cress) PE=3 SV=1	hypothetical protein PRUPE_ppa011045mg [Prunus persica]
F-BOX	Prupe.1G249900	1.24927	1.68012	-0.154975	1.65569	Cellular Component: membrane (GO:0016020);;	--	F-box/kelch-repeat protein At1g23390 GN=At1g23390 OS=Arabidopsis thaliana (Mouse-ear cress) PE=2 SV=1	hypothetical protein PRUPE_ppa007109mg [Prunus persica]
F-BOX	Prupe.6G178100	0.943416	-0.392121	0.781246	-2.70816	--	--	F-box/kelch-repeat protein At1g57790 GN=At1g57790 OS=Arabidopsis thaliana (Mouse-ear cress) PE=2 SV=1	hypothetical protein PRUPE_ppa016839mg, partial [Prunus persica]
F-BOX	Prupe.7G034300	-0.446198	1.48363	2.00424	1.67215	--	--	F-box protein At2g32560 GN=At2g32560 OS=Arabidopsis thaliana (Mouse-ear cress) PE=2 SV=1	hypothetical protein PRUPE_ppa006765mg [Prunus persica]
F-BOX	Prupe.3G081200	2.0257	-0.757934	-0.89986	-1.68595	--	--	F-box/kelch-repeat protein At5g15710 GN=At5g15710 OS=Arabidopsis thaliana (Mouse-ear cress) PE=2 SV=1	PREDICTED: protein UNUSUAL FLORAL ORGANS-like [Prunus mume]
F-BOX	Prupe.4G262500	0.0916305	-0.25682	2.54072	1.09657	--	--	F-box protein At2g26850 GN=At2g26850 OS=Arabidopsis thaliana (Mouse-ear cress) PE=2 SV=1	hypothetical protein PRUPE_ppa006669mg [Prunus persica]
F-BOX	Prupe.1G003700	-0.503766	-2.55545	-2.81043	-1.23704	--	--	Putative F-box protein PP2-B12 GN=PP2B12 OS=Arabidopsis thaliana (Mouse-ear cress) PE=3 SV=1	hypothetical protein PRUPE_ppa012404mg [Prunus persica]
F-BOX	Prupe.3G112200	1.22691	1.11215	1.33653	1.11718	--	--	F-box protein At3g07870 GN=At3g07870 OS=Arabidopsis thaliana (Mouse-ear cress) PE=2 SV=1	hypothetical protein PRUPE_ppa025546mg [Prunus persica]
F-BOX	Prupe.1G401100	1.00959	1.65208	0.772048	-2.87447	Molecular Function: ubiquitin-protein transferase activity (GO:0004842);; Biological Process: ubiquitin-dependent protein catabolic process (GO:0006511);; Biological Process: protein ubiquitination (GO:0016567);;	--	F-box only protein 13 GN=FBX13 OS=Arabidopsis thaliana (Mouse-ear cress) PE=2 SV=2	hypothetical protein PRUPE_ppa006342mg [Prunus persica]
F-BOX	Prupe.5G021800	-1.03953	-0.226068	0.476438	1.67069	--	--	F-box/FBD/LRR-repeat protein At1g16930 GN=At1g16930 OS=Arabidopsis thaliana (Mouse-ear cress) PE=2 SV=1	hypothetical protein PRUPE_ppa023446mg [Prunus persica]
F-BOX	Prupe.1G333100	0.0537713	-0.589138	-0.0381963	-1.70678	--	--	F-box protein At4g19940 GN=At4g19940 OS=Arabidopsis thaliana (Mouse-ear cress) PE=3 SV=1	hypothetical protein PRUPE_ppa005878mg [Prunus persica]
F-BOX	Prupe.1G019300	--	--	--	-1.86102	--	--	--	hypothetical protein PRUPE_ppa013506mg [Prunus persica]
F-BOX	Prupe.8G042400	-1.32506	-0.86782	-0.82091	-0.258312	--	--	--	hypothetical protein PRUPE_ppa027116mg [Prunus persica]
F-BOX	Prupe.6G318300	-1.7318	0.268817	-0.854802	-0.137504	--	--	F-box/kelch-repeat protein At3g06240 GN=At3g06240 OS=Arabidopsis thaliana (Mouse-ear cress) PE=2 SV=1	hypothetical protein PRUPE_ppa025849mg [Prunus persica]
F-BOX	Prupe.3G110000	0.0919225	1.5961	0.147557	-0.173332	--	--	F-box/kelch-repeat protein At3g06240 GN=At3g06240 OS=Arabidopsis thaliana (Mouse-ear cress) PE=2 SV=1	hypothetical protein PRUPE_ppa020444mg [Prunus persica]
F-BOX	Prupe.3G013300	-0.394631	-0.408198	1.04975	0.148576	--	--	F-box protein CPR30 GN=CPR30 OS=Arabidopsis thaliana (Mouse-ear cress) PE=1 SV=2	PREDICTED: F-box/kelch-repeat protein At3g23880-like [Prunus mume]
F-BOX	Prupe.3G053600	-1.14082	0.110894	0.116193	0.899216	--	--	F-box/FBD/LRR-repeat protein At1g16930 GN=At1g16930 OS=Arabidopsis thaliana (Mouse-ear cress) PE=2 SV=1	PREDICTED: putative FBD-associated F-box protein At5g22720 [Prunus mume]
F-BOX	Prupe.1G556700	-1.00504	-0.249393	0.156726	0.598979	--	--	F-box/LRR-repeat/kelch-repeat protein At2g27520 GN=At2g27520 OS=Arabidopsis thaliana (Mouse-ear cress) PE=2 SV=1	PREDICTED: F-box/kelch-repeat protein At3g23880-like [Prunus mume]
F-BOX	Prupe.2G052100	-1.50839	-0.110902	-0.635236	-0.358855	--	--	Putative F-box/FBD/LRR-repeat protein At4g03220 GN=At4g03220 OS=Arabidopsis thaliana (Mouse-ear cress) PE=3 SV=1	hypothetical protein PRUPE_ppa017400mg, partial [Prunus persica]
F-BOX	Prupe.6G152700	-1.7475	-0.33232	-0.420399	0.0182046	--	--	F-box/WD-40 repeat-containing protein At5g21040 GN=At5g21040 OS=Arabidopsis thaliana (Mouse-ear cress) PE=2 SV=1	hypothetical protein PRUPE_ppa003536mg [Prunus persica]
F-BOX	Prupe.7G085300	1.85466	0.612099	2.16758	0.877399	--	--	F-box/kelch-repeat protein At2g44130 GN=At2g44130 OS=Arabidopsis thaliana (Mouse-ear cress) PE=2 SV=2	hypothetical protein PRUPE_ppa008266mg [Prunus persica]
F-BOX	Prupe.1G521300	-0.724573	-1.07391	1.45707	0.977935	Cellular Component: cytosol (GO:0005829);; Biological Process: regulation of transcription, DNA-templated (GO:0006355);; Biological Process: cell surface receptor signaling pathway (GO:0007166);; Biological Process: response to chitin (GO:0010200);; Molecular Function: transferase activity, transferring glycosyl groups (GO:0016757);; Molecular Function: transferase activity, transferring phosphor…	--	F-box protein At1g78280 GN=At1g78280 OS=Arabidopsis thaliana (Mouse-ear cress) PE=2 SV=3	hypothetical protein PRUPE_ppa000794mg [Prunus persica]
F-BOX	Prupe.1G429300	1.05127	0.577796	0.343438	0.0547013	--	K14495|1.92315e-85|pper:PRUPE_ppa012040mg|hypothetical protein; K14495 F-box protein GID2 (A)	F-box protein GID2 GN=T22A6.40 OS=Arabidopsis thaliana (Mouse-ear cress) PE=1 SV=1	hypothetical protein PRUPE_ppa012040mg [Prunus persica]
F-BOX	Prupe.2G034500	-1.08328	0.20025	0.17148	-0.31797	Molecular Function: nucleic acid binding (GO:0003676);; Molecular Function: ion binding (GO:0043167);;	--	F-box protein At3g54460 OS=Arabidopsis thaliana (Mouse-ear cress) PE=2 SV=1	hypothetical protein PRUPE_ppa015535mg [Prunus persica]
F-BOX	Prupe.6G324800	1.51306	-0.37316	0.884127	-0.374362	Biological Process: cell wall macromolecule catabolic process (GO:0016998);;	--	F-box protein At1g55000 GN=At1g55000 OS=Arabidopsis thaliana (Mouse-ear cress) PE=1 SV=1	hypothetical protein PRUPE_ppa010076mg [Prunus persica]
F-BOX	Prupe.5G091600	1.06907	0.10098	0.309466	-0.801966	--	--	F-box protein PP2-A12 GN=P2A12 OS=Arabidopsis thaliana (Mouse-ear cress) PE=2 SV=1	hypothetical protein PRUPE_ppa009544mg [Prunus persica]
F-BOX	Prupe.8G204900	1.07397	-0.334072	0.413715	-0.163513	--	--	F-box/kelch-repeat protein At3g24760 GN=At3g24760 OS=Arabidopsis thaliana (Mouse-ear cress) PE=2 SV=1	hypothetical protein PRUPE_ppa007053mg [Prunus persica]
F-BOX	Prupe.4G161200	-1.29063	-1.29992	-0.410465	0.138089	--	--	F-box/LRR-repeat protein At4g14103 GN=At4g14103 OS=Arabidopsis thaliana (Mouse-ear cress) PE=2 SV=1	PREDICTED: F-box/LRR-repeat protein At4g14103-like [Prunus mume]
F-BOX	Prupe.1G496300	-0.507219	1.22103	-0.0844231	-0.721963	--	--	Putative F-box/LRR-repeat protein At3g58880 GN=At3g58880 OS=Arabidopsis thaliana (Mouse-ear cress) PE=3 SV=1	hypothetical protein PRUPE_ppb014420mg [Prunus persica]
F-BOX	Prupe.7G108600	-0.843881	-1.15056	-0.920657	-0.982513	--	--	Putative F-box/FBD/LRR-repeat protein At4g03220 GN=At4g03220 OS=Arabidopsis thaliana (Mouse-ear cress) PE=3 SV=1	PREDICTED: F-box/LRR-repeat protein At4g14103-like [Prunus mume]
F-BOX	Prupe.4G158800	-0.86148	1.31279	0	-0.845829	--	--	F-box/LRR-repeat protein At3g59200 GN=At3g59200 OS=Arabidopsis thaliana (Mouse-ear cress) PE=2 SV=1	hypothetical protein PRUPE_ppa005417mg [Prunus persica]
HECT	Prupe.1G535000	-0.12648	0.0673028	-0.144481	-1.06656	Molecular Function: ubiquitin-protein transferase activity (GO:0004842);; Biological Process: protein ubiquitination (GO:0016567);;	K10592|0|pmum:103319469|E3 ubiquitin-protein ligase UPL2-like; K10592 E3 ubiquitin-protein ligase HUWE1 [EC:6.3.2.19] (A)	E3 ubiquitin-protein ligase UPL2 GN=UPL2 OS=Arabidopsis thaliana (Mouse-ear cress) PE=1 SV=3	PREDICTED: E3 ubiquitin-protein ligase UPL2-like [Prunus mume]
HECT	Prupe.6G024400	0.133606	0.309279	-0.329053	-1.0187	--	K10592|0|pper:PRUPE_ppa000008mg|hypothetical protein; K10592 E3 ubiquitin-protein ligase HUWE1 [EC:6.3.2.19] (A)	E3 ubiquitin-protein ligase UPL1 GN=UPL1 OS=Arabidopsis thaliana (Mouse-ear cress) PE=1 SV=3	hypothetical protein PRUPE_ppa000008mg [Prunus persica]
HECT	Prupe.6G241700	-1.31692	0.177531	0.20765	-0.241734	Molecular Function: ubiquitin-protein transferase activity (GO:0004842);; Biological Process: protein ubiquitination (GO:0016567);;	K10590|0|pper:PRUPE_ppa000169mg|hypothetical protein; K10590 E3 ubiquitin-protein ligase TRIP12 [EC:6.3.2.19] (A)	E3 ubiquitin-protein ligase UPL4 GN=F9G14_190 OS=Arabidopsis thaliana (Mouse-ear cress) PE=3 SV=1	hypothetical protein PRUPE_ppa000169mg [Prunus persica]
RING	Prupe.6G226000	0.0588937	0.666444	-0.772333	-3.75489	--	--	Probable E3 ubiquitin-protein ligase LUL3 GN=T16G12.120 OS=Arabidopsis thaliana (Mouse-ear cress) PE=1 SV=1	PREDICTED: E3 ubiquitin-protein ligase NEURL1B-like [Prunus mume]
RING	Prupe.2G055300	-3.24286	-2.07179	-3.32193	-2.56986	Molecular Function: zinc ion binding (GO:0008270);;	--	Receptor homology region, transmembrane domain- and RING domain-containing protein 2 (Precursor) GN=F17M19.13 OS=Arabidopsis thaliana (Mouse-ear cress) PE=2 SV=1	hypothetical protein PRUPE_ppa012075mg [Prunus persica]
RING	Prupe.2G032500	-0.294529	-0.670914	-0.776928	-1.34059	Molecular Function: ubiquitin-protein transferase activity (GO:0004842);; Cellular Component: nucleus (GO:0005634);; Biological Process: ubiquitin-dependent protein catabolic process (GO:0006511);; Biological Process: multicellular organismal development (GO:0007275);; Molecular Function: zinc ion binding (GO:0008270);; Biological Process: protein ubiquitination (GO:0016567);;	K04506|0|pper:PRUPE_ppa009142mg|hypothetical protein; K04506 E3 ubiquitin-protein ligase SIAH1 [EC:6.3.2.19] (A)	E3 ubiquitin-protein ligase SINAT5 GN=SINAT5 OS=Arabidopsis thaliana (Mouse-ear cress) PE=1 SV=2	hypothetical protein PRUPE_ppa009142mg [Prunus persica]
RING	Prupe.6G238100	-0.946022	-1.08406	-0.0585522	-1.46566	--	--	Probable E3 ubiquitin ligase SUD1 GN=F28A23.140 OS=Arabidopsis thaliana (Mouse-ear cress) PE=1 SV=1	hypothetical protein PRUPE_ppa020301mg [Prunus persica]
RING	Prupe.8G271200	0.0989418	-1.70044	1.62413	2.17239	--	--	Probable E3 ubiquitin ligase SUD1 GN=F28A23.140 OS=Arabidopsis thaliana (Mouse-ear cress) PE=1 SV=1	hypothetical protein PRUPE_ppa027017mg, partial [Prunus persica]
RING	Prupe.4G013500	1.60459	1.73954	0.941583	-3.14684	Molecular Function: zinc ion binding (GO:0008270);;	K10143|0|pper:PRUPE_ppa002635mg|hypothetical protein; K10143 E3 ubiquitin-protein ligase RFWD2 [EC:6.3.2.19] (A)	E3 ubiquitin-protein ligase COP1 GN=COP1 OS=Arabidopsis thaliana (Mouse-ear cress) PE=1 SV=2	hypothetical protein PRUPE_ppa002635mg [Prunus persica]
RING	Prupe.1G141000	-0.125884	-1.57521	0.43212	1.09622	Molecular Function: zinc ion binding (GO:0008270);;	K10144|0|pmum:103322930|RING finger and CHY zinc finger domain-containing protein 1; K10144 RING finger and CHY zinc finger domain-containing protein 1 [EC:6.3.2.19] (A)	--	hypothetical protein PRUPE_ppa010024mg [Prunus persica]
RING	Prupe.4G267100	-0.570316	0.018557	0.525907	1.6019	Molecular Function: metal ion binding (GO:0046872);;	--	--	hypothetical protein PRUPE_ppa010547mg [Prunus persica]
RING	Prupe.5G140900	0.0442967	6.02066	-1.43387	-1.43024	Molecular Function: binding (GO:0005488);;	K10638|0|pmum:103338239|E3 ubiquitin-protein ligase ORTHRUS 2; K10638 E3 ubiquitin-protein ligase UHRF1 [EC:6.3.2.19] (A)	E3 ubiquitin-protein ligase ORTHRUS 2 GN=F12K22.14 OS=Arabidopsis thaliana (Mouse-ear cress) PE=1 SV=1	PREDICTED: E3 ubiquitin-protein ligase ORTHRUS 2 [Prunus mume]
RING	Prupe.6G276500	-1.65438	-1.68727	-0.30355	1.99377	Molecular Function: zinc ion binding (GO:0008270);; Biological Process: chlorophyll catabolic process (GO:0015996);;	--	--	hypothetical protein PRUPE_ppa010655mg [Prunus persica]
RING	Prupe.5G198700	-0.14439	-0.182303	1.06969	2.49149	--	--	Peroxisome biogenesis factor 10 GN=PEX10 OS=Arabidopsis thaliana (Mouse-ear cress) PE=1 SV=1	hypothetical protein PRUPE_ppa004836mg [Prunus persica]
RING	Prupe.6G195100	--	-2.72935	-1.80735	1	--	--	E3 ubiquitin-protein ligase ATL6 (Precursor) GN=ATL6 OS=Arabidopsis thaliana (Mouse-ear cress) PE=1 SV=2	PREDICTED: E3 ubiquitin-protein ligase ATL31-like [Prunus mume]
RING	Prupe.8G203400	-0.849508	-1.03977	-1.67538	-1.22239	--	--	E3 ubiquitin-protein ligase PRT1 GN=PRT1 OS=Arabidopsis thaliana (Mouse-ear cress) PE=2 SV=2	hypothetical protein PRUPE_ppa016728mg, partial [Prunus persica]
RING	Prupe.1G537100	-1.36905	0.0306344	0.0838541	1.29385	Biological Process: regulation of mitotic cell cycle (GO:0007346);; Molecular Function: zinc ion binding (GO:0008270);; Biological Process: leaf morphogenesis (GO:0009965);; Biological Process: seed dormancy process (GO:0010162);; Biological Process: vegetative to reproductive phase transition of meristem (GO:0010228);; Biological Process: histone monoubiquitination (GO:0010390);; Molecular Funct…	K10696|0|pper:PRUPE_ppa001208mg|hypothetical protein; K10696 E3 ubiquitin-protein ligase BRE1 [EC:6.3.2.19] (A)	E3 ubiquitin-protein ligase BRE1-like 2 GN=F7A10.17 OS=Arabidopsis thaliana (Mouse-ear cress) PE=2 SV=2	hypothetical protein PRUPE_ppa001208mg [Prunus persica]
RING	Prupe.2G122900	-1.44713	0.125735	0.0838316	1.09415	Biological Process: mitotic G2 phase (GO:0000085);; Biological Process: nuclear-transcribed mRNA catabolic process (GO:0000956);; Biological Process: regionalization (GO:0003002);; Molecular Function: ubiquitin-protein transferase activity (GO:0004842);; Cellular Component: mitochondrion (GO:0005739);; Biological Process: RNA processing (GO:0006396);; Biological Process: mRNA export from nucleus …	K10696|0|pper:PRUPE_ppa001226mg|hypothetical protein; K10696 E3 ubiquitin-protein ligase BRE1 [EC:6.3.2.19] (A)	E3 ubiquitin-protein ligase BRE1-like 1 OS=Arabidopsis thaliana (Mouse-ear cress) PE=1 SV=1	hypothetical protein PRUPE_ppa001226mg [Prunus persica]
RING	Prupe.3G242700	-2.18207	1.88405	-1.52978	-3.0236	--	--	BRCT domain-containing protein At4g02110 GN=At4g02110 OS=Arabidopsis thaliana (Mouse-ear cress) PE=3 SV=3	hypothetical protein PRUPE_ppa005340mg [Prunus persica]
RING	Prupe.2G014300	-0.079685	0.232894	-0.365175	-1.19536	Molecular Function: zinc ion binding (GO:0008270);; Cellular Component: integral component of membrane (GO:0016021);; Molecular Function: cellulose synthase (UDP-forming) activity (GO:0016760);; Molecular Function: cellulose synthase (GDP-forming) activity (GO:0016761);; Biological Process: cellulose biosynthetic process (GO:0030244);;	K10999|0|pper:PRUPE_ppa000593mg|hypothetical protein; K10999 cellulose synthase A [EC:2.4.1.12] (A)	Cellulose synthase A catalytic subunit 3 [UDP-forming] GN=At5g05170 OS=Arabidopsis thaliana (Mouse-ear cress) PE=1 SV=2	hypothetical protein PRUPE_ppa000593mg [Prunus persica]
RING	Prupe.8G035100	-0.342105	0.670019	-0.360343	-2.03265	Cellular Component: Golgi apparatus (GO:0005794);; Molecular Function: zinc ion binding (GO:0008270);; Biological Process: plant-type primary cell wall biogenesis (GO:0009833);; Biological Process: seed coat development (GO:0010214);; Cellular Component: integral component of membrane (GO:0016021);; Biological Process: cell growth (GO:0016049);; Molecular Function: cellulose synthase (UDP-forming…	K10999|0|pper:PRUPE_ppa000559mg|hypothetical protein; K10999 cellulose synthase A [EC:2.4.1.12] (A)	Cellulose synthase A catalytic subunit 6 [UDP-forming] GN=MVP7.7 OS=Arabidopsis thaliana (Mouse-ear cress) PE=1 SV=2	hypothetical protein PRUPE_ppa000559mg [Prunus persica]
RING	Prupe.1G478600	0.1273	0.455437	-0.664394	-1.35407	Molecular Function: zinc ion binding (GO:0008270);; Cellular Component: integral component of membrane (GO:0016021);; Molecular Function: cellulose synthase (UDP-forming) activity (GO:0016760);; Biological Process: cellulose biosynthetic process (GO:0030244);;	K10999|0|pper:PRUPE_ppa000611mg|hypothetical protein; K10999 cellulose synthase A [EC:2.4.1.12] (A)	Cellulose synthase A catalytic subunit 1 [UDP-forming] GN=F8B4.110 OS=Arabidopsis thaliana (Mouse-ear cress) PE=1 SV=1	hypothetical protein PRUPE_ppa000611mg [Prunus persica]
RING	Prupe.6G161300	0.0420649	0.127234	0.459737	-1.29719	Molecular Function: zinc ion binding (GO:0008270);; Cellular Component: integral component of membrane (GO:0016021);; Molecular Function: cellulose synthase (UDP-forming) activity (GO:0016760);; Biological Process: cellulose biosynthetic process (GO:0030244);;	K10999|0|pper:PRUPE_ppa000567mg|hypothetical protein; K10999 cellulose synthase A [EC:2.4.1.12] (A)	Cellulose synthase A catalytic subunit 6 [UDP-forming] GN=MVP7.7 OS=Arabidopsis thaliana (Mouse-ear cress) PE=1 SV=2	hypothetical protein PRUPE_ppa000567mg [Prunus persica]
RING	Prupe.7G265400	0.530515	-0.125531	-0.383915	-2.74543	Molecular Function: zinc ion binding (GO:0008270);; Cellular Component: chloroplast (GO:0009507);; Biological Process: plant-type secondary cell wall biogenesis (GO:0009834);; Biological Process: xylem development (GO:0010089);; Biological Process: vegetative to reproductive phase transition of meristem (GO:0010228);; Biological Process: rhamnogalacturonan I side chain metabolic process (GO:00104…	K10999|0|pper:PRUPE_ppa000618mg|hypothetical protein; K10999 cellulose synthase A [EC:2.4.1.12] (A)	Cellulose synthase A catalytic subunit 7 [UDP-forming] GN=T10B6.80 OS=Arabidopsis thaliana (Mouse-ear cress) PE=1 SV=1	hypothetical protein PRUPE_ppa000618mg [Prunus persica]
RING	Prupe.1G305000	-1.20586	0.932886	0.735172	1.02198	--	--	--	PREDICTED: uncharacterized protein LOC103341428 [Prunus mume]
RING	Prupe.7G191200	-1.3604	-0.0456921	-0.0663581	1.23652	--	K11975|0|pmum:103340511|probable E3 ubiquitin-protein ligase RNF144A-A; K11975 E3 ubiquitin-protein ligase RNF144 [EC:6.3.2.19] (A)	Probable E3 ubiquitin-protein ligase ARI3 GN=ARI3 OS=Arabidopsis thaliana (Mouse-ear cress) PE=2 SV=1	PREDICTED: probable E3 ubiquitin-protein ligase RNF144A-A [Prunus mume]
RING	Prupe.1G275700	1.22181	0.151206	0.702493	-1.2626	--	--	E3 ubiquitin-protein ligase RING1 GN=RING1 OS=Gossypium hirsutum (Upland cotton) PE=1 SV=1	hypothetical protein PRUPE_ppa011037mg [Prunus persica]
RING	Prupe.2G002400	0.750768	0.133601	-0.384873	-1.31521	--	--	E3 ubiquitin-protein ligase RING1-like GN=At3g19950 OS=Arabidopsis thaliana (Mouse-ear cress) PE=1 SV=1	PREDICTED: E3 ubiquitin-protein ligase RLIM [Prunus mume]
RING	Prupe.6G071800	1.70384	0.499493	-0.881469	2.22239	Biological Process: single-organism transport (GO:0044765);; Molecular Function: metal ion binding (GO:0046872);;	K11982|3.24199e-153|pmum:103322116|E3 ubiquitin-protein ligase RING1-like; K11982 E3 ubiquitin-protein ligase RNF115/126 [EC:6.3.2.19] (A)	E3 ubiquitin-protein ligase RING1-like GN=At3g19950 OS=Arabidopsis thaliana (Mouse-ear cress) PE=1 SV=1	PREDICTED: E3 ubiquitin-protein ligase RING1-like [Prunus mume]
RING	Prupe.5G082800	-0.981588	0.174029	0.164063	-1.10056	--	--	E3 ubiquitin-protein ligase AIP2 GN=AIP2 OS=Arabidopsis thaliana (Mouse-ear cress) PE=1 SV=1	hypothetical protein PRUPE_ppa023019mg [Prunus persica]
RING	Prupe.3G288800	-0.505235	0.911191	0.511253	-2.14384	--	--	E3 ubiquitin protein ligase RIE1 GN=RIE1 OS=Arabidopsis thaliana (Mouse-ear cress) PE=2 SV=1	PREDICTED: uncharacterized protein LOC103330167 [Prunus mume]
RING	Prupe.1G467000	-0.68959	0.101092	-0.162634	1.31018	Molecular Function: zinc ion binding (GO:0008270);;	--	E3 ubiquitin-protein ligase At4g11680 GN=At4g11680 OS=Arabidopsis thaliana (Mouse-ear cress) PE=2 SV=1	hypothetical protein PRUPE_ppa005884mg [Prunus persica]
RING	Prupe.2G157200	0.167999	0.636595	0.584963	1.12576	Molecular Function: metal ion binding (GO:0046872);;	--	E3 ubiquitin-protein ligase At4g11680 GN=At4g11680 OS=Arabidopsis thaliana (Mouse-ear cress) PE=2 SV=1	hypothetical protein PRUPE_ppa007521mg [Prunus persica]
RING	Prupe.3G103500	0.0078195	0.291889	-0.838719	-1.47393	--	--	--	PREDICTED: uncharacterized protein LOC103945387 isoform X1 [Pyrus x bretschneideri]
RING	Prupe.2G189600	-1.03215	-0.474022	0.376203	-1.10841	Molecular Function: metal ion binding (GO:0046872);;	K15601|0|pmum:103332197|uncharacterized LOC103332197; K15601 lysine-specific demethylase 3 [EC:1.14.11.-] (A)	Lysine-specific demethylase JMJ25 GN=MLP3.6 OS=Arabidopsis thaliana (Mouse-ear cress) PE=1 SV=1	PREDICTED: uncharacterized protein LOC103332197 isoform X5 [Prunus mume]
RING	Prupe.5G015100	-2.11111	1.61589	-1.50063	-2.35892	--	K15601|0|pper:PRUPE_ppa024079mg|hypothetical protein; K15601 lysine-specific demethylase 3 [EC:1.14.11.-] (A)	Lysine-specific demethylase JMJ25 GN=MLP3.6 OS=Arabidopsis thaliana (Mouse-ear cress) PE=1 SV=1	hypothetical protein PRUPE_ppa024079mg, partial [Prunus persica]
RING	Prupe.4G016300	-1.20451	0.293422	0.371759	1.85277	--	K15601|0|pmum:103324432|uncharacterized LOC103324432; K15601 lysine-specific demethylase 3 [EC:1.14.11.-] (A)	Lysine-specific demethylase JMJ25 GN=MLP3.6 OS=Arabidopsis thaliana (Mouse-ear cress) PE=1 SV=1	PREDICTED: uncharacterized protein LOC103324432 isoform X2 [Prunus mume]
RING	Prupe.7G127800	-0.586857	0.33724	-0.22404	-1.01972	--	K15691|0|pmum:103339818|E3 ubiquitin-protein ligase RFWD3; K15691 E3 ubiquitin-protein ligase RFWD3 [EC:6.3.2.19] (A)	--	PREDICTED: E3 ubiquitin-protein ligase RFWD3 [Prunus mume]
RING	Prupe.1G160800	-0.492821	-0.194162	0.0987492	2.61252	--	--	Putative SWI/SNF-related matrix-associated actin-dependent regulator of chromatin subfamily A member 3-like 1 GN=At5g05130 OS=Arabidopsis thaliana (Mouse-ear cress) PE=2 SV=1	hypothetical protein PRUPE_ppa010978mg [Prunus persica]
RING	Prupe.7G029000	-1.3338	0.12956	-0.52039	-1.90006	Molecular Function: nucleic acid binding (GO:0003676);; Molecular Function: hydrolase activity, acting on acid anhydrides, in phosphorus-containing anhydrides (GO:0016818);; Molecular Function: metal ion binding (GO:0046872);;	K15711|0|pmum:103326851|putative SWI/SNF-related matrix-associated actin-dependent regulator of chromatin subfamily A member 3-like 1; K15711 SWI/SNF-related matrix-associated actin-dependent regulator of chromatin subfamily A3 [EC:3.6.4.- 6.3.2.19] (A)	Putative SWI/SNF-related matrix-associated actin-dependent regulator of chromatin subfamily A member 3-like 1 GN=At5g05130 OS=Arabidopsis thaliana (Mouse-ear cress) PE=2 SV=1	PREDICTED: putative SWI/SNF-related matrix-associated actin-dependent regulator of chromatin subfamily A member 3-like 1 isoform X1 [Prunus mume]
RING	Prupe.5G015800	-0.959642	0.988773	-0.596962	-1.53743	--	--	Receptor homology region, transmembrane domain- and RING domain-containing protein 2 (Precursor) GN=P0015C07.39-1 OS=Oryza sativa subsp. japonica (Rice) PE=2 SV=2	hypothetical protein PRUPE_ppa003419mg [Prunus persica]
RING	Prupe.5G184400	-1.03685	0.246161	-0.527512	-1.03536	--	K16276|0|pper:PRUPE_ppa000326mg|hypothetical protein; K16276 zinc finger protein-like protein (A)	--	PREDICTED: uncharacterized protein LOC103338251 isoform X3 [Prunus mume]
RING	Prupe.1G314300	0.147933	1.08394	-0.388333	-1.51785	Molecular Function: zinc ion binding (GO:0008270);;	K16276|0|pper:PRUPE_ppa000423mg|hypothetical protein; K16276 zinc finger protein-like protein (A)	--	hypothetical protein PRUPE_ppa000423mg [Prunus persica]
RING	Prupe.6G344100	-0.761419	0.461786	-0.166972	1.20767	Molecular Function: metal ion binding (GO:0046872);;	K16277|0|pper:PRUPE_ppa005474mg|hypothetical protein; K16277 E3 ubiquitin-protein ligase DRIP [EC:6.3.2.19] (A)	E3 ubiquitin protein ligase DRIP2 GN=DRIP2 OS=Arabidopsis thaliana (Mouse-ear cress) PE=1 SV=1	hypothetical protein PRUPE_ppa005474mg [Prunus persica]
RING	Prupe.7G189400	1.77402	0.769066	0.920294	-1.6171	Biological Process: single-organism cellular process (GO:0044763);; Biological Process: regulation of biological process (GO:0050789);;	--	Probable E3 ubiquitin-protein ligase RHA2B GN=RHA2B OS=Arabidopsis thaliana (Mouse-ear cress) PE=1 SV=2	PREDICTED: RING-H2 finger protein ATL65 [Prunus mume]
RING	Prupe.2G174100	3.00758	3.37053	1.21757	1.38952	Cellular Component: nucleus (GO:0005634);; Molecular Function: zinc ion binding (GO:0008270);; Biological Process: response to brassinosteroid (GO:0009741);; Biological Process: response to chitin (GO:0010200);; Molecular Function: ligase activity (GO:0016874);; Biological Process: cellular cation homeostasis (GO:0030003);; Biological Process: divalent metal ion transport (GO:0070838);;	--	E3 ubiquitin-protein ligase RHA1B GN=RHA1B OS=Arabidopsis thaliana (Mouse-ear cress) PE=2 SV=1	hypothetical protein PRUPE_ppa012584mg [Prunus persica]
RING	Prupe.5G104300	1.51873	--	0.858483	2.84226	Molecular Function: zinc ion binding (GO:0008270);;	--	E3 ubiquitin-protein ligase RHA1B GN=RHA1B OS=Arabidopsis thaliana (Mouse-ear cress) PE=2 SV=1	hypothetical protein PRUPE_ppa012459mg [Prunus persica]
RING	Prupe.5G134100	1.926	-2.61143	1	3.1375	--	--	Probable E3 ubiquitin-protein ligase RHA2B GN=RHA2B OS=Arabidopsis thaliana (Mouse-ear cress) PE=1 SV=2	hypothetical protein PRUPE_ppa024049mg [Prunus persica]
RING	Prupe.1G003200	-1.13614	-0.00109669	0.083999	1.10197	--	--	E3 ubiquitin-protein ligase SDIR1 GN=SDIR1 OS=Arabidopsis thaliana (Mouse-ear cress) PE=1 SV=1	hypothetical protein PRUPE_ppa001636mg [Prunus persica]
RING	Prupe.6G316500	-1.25761	-0.0889203	0.275498	1.01996	Molecular Function: metal ion binding (GO:0046872);;	--	Methyl-CpG-binding domain-containing protein 9 GN=MBD9 OS=Arabidopsis thaliana (Mouse-ear cress) PE=2 SV=1	hypothetical protein PRUPE_ppa001439mg [Prunus persica]
RING	Prupe.1G347000	0.262653	0.316377	-0.32577	-1.75583	Molecular Function: ATP binding (GO:0005524);; Molecular Function: zinc ion binding (GO:0008270);;	K17592|0|pper:PRUPE_ppa000003mg|hypothetical protein; K17592 sacsin (A)	--	hypothetical protein PRUPE_ppa000003mg [Prunus persica]
RING	Prupe.3G125000	--	--	-0.115477	4.75489	Molecular Function: metal ion binding (GO:0046872);;	--	E3 ubiquitin-protein ligase ATL41 GN=ATL41 OS=Arabidopsis thaliana (Mouse-ear cress) PE=1 SV=1	hypothetical protein PRUPE_ppa017073mg [Prunus persica]
RING	Prupe.2G252900	-0.0714826	-1.34173	-1.95267	-2.30474	--	--	RING-H2 finger protein ATL72 GN=ATL72 OS=Arabidopsis thaliana (Mouse-ear cress) PE=2 SV=1	hypothetical protein PRUPE_ppa012636mg [Prunus persica]
RING	Prupe.1G124000	0.846878	-0.915571	-0.835781	3.2195	Biological Process: immune system process (GO:0002376);; Biological Process: defense response (GO:0006952);; Biological Process: signal transduction (GO:0007165);; Biological Process: response to other organism (GO:0051707);;	--	RING-H2 finger protein ATL2 GN=ATL2 OS=Arabidopsis thaliana (Mouse-ear cress) PE=2 SV=2	hypothetical protein PRUPE_ppa009161mg [Prunus persica]
RING	Prupe.8G263800	-0.711755	0	2.30256	4.5597	Biological Process: RNA methylation (GO:0001510);; Cellular Component: nucleolus (GO:0005730);; Cellular Component: vacuole (GO:0005773);; Cellular Component: Golgi apparatus (GO:0005794);; Cellular Component: plasma membrane (GO:0005886);; Biological Process: protein complex assembly (GO:0006461);; Biological Process: nucleocytoplasmic transport (GO:0006913);; Molecular Function: 5S rRNA binding…	--	RING-H2 finger protein ATL5 GN=ATL5 OS=Arabidopsis thaliana (Mouse-ear cress) PE=2 SV=1	hypothetical protein PRUPE_ppa026992mg [Prunus persica]
RING	Prupe.5G124100	-0.412126	-0.31259	-0.325576	-3.36923	Molecular Function: zinc ion binding (GO:0008270);;	--	RING-H2 zinc finger protein RHA4a GN=RHA4A OS=Arabidopsis thaliana (Mouse-ear cress) PE=2 SV=1	PREDICTED: RING-H2 zinc finger protein RHA4a-like [Prunus mume]
RING	Prupe.4G116300	-1.11521	-2.39855	-2.23283	-3.91099	Molecular Function: zinc ion binding (GO:0008270);;	--	RING-H2 finger protein ATL73 (Precursor) GN=ATL73 OS=Arabidopsis thaliana (Mouse-ear cress) PE=2 SV=1	hypothetical protein PRUPE_ppa012179mg [Prunus persica]
RING	Prupe.5G006700	1.34935	0.314434	0.302029	1.81495	Molecular Function: zinc ion binding (GO:0008270);; Biological Process: response to sucrose (GO:0009744);; Biological Process: response to fructose (GO:0009750);; Biological Process: determination of bilateral symmetry (GO:0009855);; Biological Process: polarity specification of adaxial/abaxial axis (GO:0009944);; Biological Process: meristem initiation (GO:0010014);; Biological Process: regulati…	--	RING-H2 finger protein ATL8 GN=ATL8 OS=Arabidopsis thaliana (Mouse-ear cress) PE=2 SV=2	hypothetical protein PRUPE_ppa012461mg [Prunus persica]
RING	Prupe.5G033900	1.0458	-0.27684	1.95936	-1.90046	--	--	RING-H2 finger protein ATL52 GN=ATL52 OS=Arabidopsis thaliana (Mouse-ear cress) PE=2 SV=1	hypothetical protein PRUPE_ppa026237mg [Prunus persica]
RING	Prupe.1G069300	1.59955	-0.516979	0.281182	1.69408	--	--	RING-H2 finger protein ATL43 (Precursor) GN=ATL43 OS=Arabidopsis thaliana (Mouse-ear cress) PE=2 SV=2	hypothetical protein PRUPE_ppa017787mg, partial [Prunus persica]
RING	Prupe.1G037600	0.160465	1.09311	0.588867	-2.01707	Molecular Function: zinc ion binding (GO:0008270);;	--	RING-H2 finger protein ATL16 GN=ATL16 OS=Arabidopsis thaliana (Mouse-ear cress) PE=2 SV=1	hypothetical protein PRUPE_ppa019060mg [Prunus persica]
RING	Prupe.5G120000	0.452512	1.34104	-2.58496	2.08746	--	--	RING-H2 finger protein ATL22 (Precursor) GN=ATL22 OS=Arabidopsis thaliana (Mouse-ear cress) PE=2 SV=2	PREDICTED: RING-H2 finger protein ATL20-like [Pyrus x bretschneideri]
RING	Prupe.7G174700	-1.30441	0.317413	0.133911	1.64281	Biological Process: respiratory burst involved in defense response (GO:0002679);; Molecular Function: zinc ion binding (GO:0008270);; Biological Process: intracellular signal transduction (GO:0035556);;	--	NEP1-interacting protein 1 GN=F4B14.110 OS=Arabidopsis thaliana (Mouse-ear cress) PE=1 SV=2	hypothetical protein PRUPE_ppa010806mg [Prunus persica]
RING	Prupe.6G253000	1.4462	0.327862	0.839373	-2.40766	--	--	RING-H2 finger protein ATL33 GN=ATL33 OS=Arabidopsis thaliana (Mouse-ear cress) PE=2 SV=2	hypothetical protein PRUPE_ppa024559mg [Prunus persica]
RING	Prupe.4G108500	1.17789	0.851143	1.02133	2.12585	Molecular Function: metal ion binding (GO:0046872);;	--	BOI-related E3 ubiquitin-protein ligase 1 GN=BRG1 OS=Arabidopsis thaliana (Mouse-ear cress) PE=1 SV=1	hypothetical protein PRUPE_ppa008499mg [Prunus persica]
RING	Prupe.1G097200	0.363646	-0.140383	-0.239251	-1.01133	Molecular Function: ubiquitin-protein transferase activity (GO:0004842);; Biological Process: ubiquitin-dependent protein catabolic process (GO:0006511);; Molecular Function: zinc ion binding (GO:0008270);; Biological Process: lateral root formation (GO:0010311);; Biological Process: negative regulation of ethylene biosynthetic process (GO:0010366);; Biological Process: brassinosteroid biosynthet…	--	Probable E3 ubiquitin-protein ligase XBOS32 OS=Oryza sativa subsp. japonica (Rice) PE=2 SV=2	hypothetical protein PRUPE_ppa004480mg [Prunus persica]
RING	Prupe.1G493000	1.30812	-2.25154	4.43741	3.49825	--	--	E3 ubiquitin ligase BIG BROTHER-related GN=BBR OS=Arabidopsis thaliana (Mouse-ear cress) PE=2 SV=1	hypothetical protein PRUPE_ppa020151mg [Prunus persica]
RING	Prupe.2G042900	0.215677	1.01586	0.131311	1.52393	Molecular Function: metal ion binding (GO:0046872);;	--	--	PREDICTED: zinc finger protein 598 [Prunus mume]
RING	Prupe.1G006100	-0.928194	-0.298903	-0.0723945	1.09677	--	--	E3 ubiquitin-protein ligase PRT1 GN=PRT1 OS=Arabidopsis thaliana (Mouse-ear cress) PE=2 SV=2	PREDICTED: uncharacterized protein LOC103324279, partial [Prunus mume]
RING	Prupe.6G210600	0.895166	0.295128	0.751664	2.0331	--	--	--	PREDICTED: uncharacterized protein LOC103335501 [Prunus mume]
RING	Prupe.4G001000	0.346344	0.5115	1.30498	-3.69	Molecular Function: zinc ion binding (GO:0008270);;	--	--	hypothetical protein PRUPE_ppa018588mg [Prunus persica]
RING	Prupe.1G161000	-1.48645	1.52112	-0.400879	-1.25023	--	--	E3 ubiquitin-protein ligase BRE1-like 1 GN=BRE1A OS=Oryza sativa subsp. indica (Rice) PE=3 SV=2	hypothetical protein PRUPE_ppa012100mg [Prunus persica]
RING	Prupe.1G461100	-1.70162	-0.801609	0.357829	0.366731	Biological Process: fatty acid beta-oxidation (GO:0006635);; Molecular Function: zinc ion binding (GO:0008270);; Biological Process: protein import into peroxisome matrix (GO:0016558);; Biological Process: photoperiodism, flowering (GO:0048573);;	--	--	hypothetical protein PRUPE_ppa008936mg [Prunus persica]
RING	Prupe.6G114200	-1.29613	-0.0235659	0.213819	0.540739	--	--	--	hypothetical protein PRUPE_ppa001257mg [Prunus persica]
RING	Prupe.5G122300	-1.76167	0.19284	0.214201	0.812982	--	--	Uncharacterized protein At4g10930 GN=At4g10930 OS=Arabidopsis thaliana (Mouse-ear cress) PE=2 SV=1	PREDICTED: uncharacterized protein At4g10930-like [Prunus mume]
RING	Prupe.6G100700	-0.769359	-1.43566	-0.379516	0.174225	Molecular Function: zinc ion binding (GO:0008270);;	--	--	hypothetical protein PRUPE_ppa005009mg [Prunus persica]
RING	Prupe.1G465000	-1.64899	-0.0686384	0.168826	0.346347	Molecular Function: zinc ion binding (GO:0008270);;	K10144|0|pper:PRUPE_ppa009486mg|hypothetical protein; K10144 RING finger and CHY zinc finger domain-containing protein 1 [EC:6.3.2.19] (A)	--	hypothetical protein PRUPE_ppa009486mg [Prunus persica]
RING	Prupe.3G094400	-1.1998	0.146995	-0.293781	0.846729	Molecular Function: zinc ion binding (GO:0008270);;	K10632|0|pper:PRUPE_ppa004894mg|hypothetical protein; K10632 BRCA1-associated protein [EC:6.3.2.19] (A)	RING-H2 finger protein ATL54 GN=ATL54 OS=Arabidopsis thaliana (Mouse-ear cress) PE=2 SV=2	hypothetical protein PRUPE_ppa004894mg [Prunus persica]
RING	Prupe.6G242300	-1.52337	0.571269	0.0691836	-0.264306	--	K10643|0|pmum:103337728|uncharacterized LOC103337728; K10643 CCR4-NOT transcription complex subunit 4 [EC:6.3.2.19] (A)	--	PREDICTED: uncharacterized protein LOC103337728 isoform X1 [Prunus mume]
RING	Prupe.7G203000	0.0524674	-1.81737	0.168337	-0.524421	--	--	RING-H2 finger protein ATL1 GN=ATL1 OS=Arabidopsis thaliana (Mouse-ear cress) PE=2 SV=1	hypothetical protein PRUPE_ppa012149mg [Prunus persica]
RING	Prupe.6G329500	2.14616	0.343097	-0.482115	0.342171	Molecular Function: metal ion binding (GO:0046872);;	--	E3 ubiquitin-protein ligase ATL6 (Precursor) GN=ATL6 OS=Arabidopsis thaliana (Mouse-ear cress) PE=1 SV=2	PREDICTED: E3 ubiquitin-protein ligase ATL6-like [Prunus mume]
RING	Prupe.1G524600	-0.0240609	-1.53465	-1.27645	-0.875813	--	--	RING-H2 finger protein ATL34 (Precursor) GN=ATL34 OS=Arabidopsis thaliana (Mouse-ear cress) PE=2 SV=1	hypothetical protein PRUPE_ppa006365mg [Prunus persica]
RING	Prupe.4G087500	-1.90433	3.07078	-1.45486	-0.966833	Biological Process: primary metabolic process (GO:0044238);; Biological Process: cellular macromolecule metabolic process (GO:0044260);;	K10683|0|pper:PRUPE_ppa000720mg|hypothetical protein; K10683 BRCA1-associated RING domain protein 1 [EC:6.3.2.19] (A)	Protein BREAST CANCER SUSCEPTIBILITY 1 homolog GN=BRCA1 OS=Arabidopsis thaliana (Mouse-ear cress) PE=2 SV=1	hypothetical protein PRUPE_ppa000720mg [Prunus persica]
RING	Prupe.4G167700	-1.26042	0.170564	0.132714	-0.0395284	Molecular Function: binding (GO:0005488);;	--	Protein CHROMATIN REMODELING 4 {ECO:0000303|PubMed:16547115} OS=Arabidopsis thaliana (Mouse-ear cress) PE=2 SV=1	hypothetical protein PRUPE_ppa000177mg [Prunus persica]
RING	Prupe.8G087800	-1.17611	1.04189	-0.823855	-0.788805	Molecular Function: microtubule motor activity (GO:0003777);; Molecular Function: ATP binding (GO:0005524);; Cellular Component: kinesin complex (GO:0005871);; Cellular Component: microtubule (GO:0005874);; Biological Process: microtubule-based movement (GO:0007018);; Molecular Function: microtubule binding (GO:0008017);; Molecular Function: zinc ion binding (GO:0008270);;	K11498|0|pper:PRUPE_ppa000583mg|hypothetical protein; K11498 centromeric protein E (A)	Kinesin-like protein NACK1 GN=NACK1 OS=Nicotiana tabacum (Common tobacco) PE=1 SV=1	hypothetical protein PRUPE_ppa000583mg [Prunus persica]
RING	Prupe.1G391600	-1.73861	0.171793	0.158134	0.856426	Molecular Function: DNA binding (GO:0003677);; Molecular Function: helicase activity (GO:0004386);; Molecular Function: iron ion binding (GO:0005506);; Molecular Function: ATP binding (GO:0005524);; Cellular Component: nucleus (GO:0005634);; Molecular Function: zinc ion binding (GO:0008270);; Molecular Function: transferase activity (GO:0016740);;	K11643|0|pmum:103320753|CHD3-type chromatin-remodeling factor PICKLE; K11643 chromodomain-helicase-DNA-binding protein 4 [EC:3.6.4.12] (A)	CHD3-type chromatin-remodeling factor PICKLE GN=At2g25170 OS=Arabidopsis thaliana (Mouse-ear cress) PE=1 SV=1	PREDICTED: CHD3-type chromatin-remodeling factor PICKLE [Prunus mume]
RING	Prupe.6G258400	1.08081	-0.230828	-0.0193962	0.579671	Molecular Function: metal ion binding (GO:0046872);;	K11982|0|pmum:103339180|E3 ubiquitin-protein ligase RING1-like; K11982 E3 ubiquitin-protein ligase RNF115/126 [EC:6.3.2.19] (A)	E3 ubiquitin-protein ligase RING1 GN=RING1 OS=Gossypium hirsutum (Upland cotton) PE=1 SV=1	PREDICTED: E3 ubiquitin-protein ligase RING1-like [Prunus mume]
RING	Prupe.8G211400	-1.71234	-1.92246	1.26303	0.401363	--	--	E3 ubiquitin-protein ligase RING1-like GN=At3g19950 OS=Arabidopsis thaliana (Mouse-ear cress) PE=1 SV=1	PREDICTED: E3 ubiquitin-protein ligase RING1-like [Prunus mume]
RING	Prupe.1G020100	1.64719	2.84022	--	--	--	--	E3 ubiquitin-protein ligase RING1 GN=RING1 OS=Gossypium hirsutum (Upland cotton) PE=1 SV=1	hypothetical protein PRUPE_ppa012817mg [Prunus persica]
RING	Prupe.1G567500	2.02857	-0.0210616	2.22882	0.222392	--	K11982|0|pper:PRUPE_ppa024978mg|hypothetical protein; K11982 E3 ubiquitin-protein ligase RNF115/126 [EC:6.3.2.19] (A)	E3 ubiquitin-protein ligase RING1-like GN=At3g19950 OS=Arabidopsis thaliana (Mouse-ear cress) PE=1 SV=1	hypothetical protein PRUPE_ppa024978mg, partial [Prunus persica]
RING	Prupe.2G177000	-1.68474	2.51987	-2.64077	0.0916305	Molecular Function: zinc ion binding (GO:0008270);;	K11985|0|pmum:103332067|E3 ubiquitin-protein ligase TRAIP-like; K11985 TRAF-interacting protein (A)	--	PREDICTED: E3 ubiquitin-protein ligase TRAIP-like [Prunus mume]
RING	Prupe.2G177100	-0.833222	0.703315	-1.06617	-0.109878	--	K11985|0|pper:PRUPE_ppa003258mg|hypothetical protein; K11985 TRAF-interacting protein (A)	--	hypothetical protein PRUPE_ppa003258mg [Prunus persica]
RING	Prupe.4G064900	-1.33411	0.300206	0.272721	0.213639	--	--	--	PREDICTED: uncharacterized protein LOC103324972 [Prunus mume]
RING	Prupe.1G034800	-0.675689	1.59277	-2.03489	-0.701919	Molecular Function: DNA binding (GO:0003677);; Molecular Function: helicase activity (GO:0004386);; Molecular Function: ATP binding (GO:0005524);; Molecular Function: zinc ion binding (GO:0008270);; Cellular Component: chloroplast envelope (GO:0009941);;	K15505|0|pper:PRUPE_ppa000367mg|hypothetical protein; K15505 DNA repair protein RAD5 [EC:3.6.4.-] (A)	Putative SWI/SNF-related matrix-associated actin-dependent regulator of chromatin subfamily A member 3-like 3 GN=At5g43530 OS=Arabidopsis thaliana (Mouse-ear cress) PE=3 SV=1	hypothetical protein PRUPE_ppa000367mg [Prunus persica]
RING	Prupe.4G034800	-1.36004	0.157101	-0.116232	0.689897	--	K15601|0|pmum:103324621|uncharacterized LOC103324621; K15601 lysine-specific demethylase 3 [EC:1.14.11.-] (A)	Lysine-specific demethylase JMJ25 GN=MLP3.6 OS=Arabidopsis thaliana (Mouse-ear cress) PE=1 SV=1	PREDICTED: uncharacterized protein LOC103324621 [Prunus mume]
RING	Prupe.2G309900	-0.75028	1.08246	0.301914	0.373259	Molecular Function: binding (GO:0005488);;	K15601|0|pper:PRUPE_ppa000113mg|hypothetical protein; K15601 lysine-specific demethylase 3 [EC:1.14.11.-] (A)	Lysine-specific demethylase JMJ25 GN=MLP3.6 OS=Arabidopsis thaliana (Mouse-ear cress) PE=1 SV=1	hypothetical protein PRUPE_ppa000113mg [Prunus persica]
RING	Prupe.2G011700	-1.09141	-0.107856	-0.226965	-0.06185	Molecular Function: zinc ion binding (GO:0008270);; Molecular Function: ligase activity (GO:0016874);;	K15687|0|pper:PRUPE_ppa006435mg|hypothetical protein; K15687 E3 ubiquitin-protein ligase makorin [EC:6.3.2.19] (A)	E3 ubiquitin-protein ligase makorin OS=Oryza sativa subsp. japonica (Rice) PE=2 SV=1	hypothetical protein PRUPE_ppa006435mg [Prunus persica]
RING	Prupe.2G265500	-1.5202	-0.018859	0.164335	0.0158976	Molecular Function: nucleic acid binding (GO:0003676);; Molecular Function: metal ion binding (GO:0046872);;	K15710|0|pper:PRUPE_ppa000129mg|hypothetical protein; K15710 E3 ubiquitin-protein ligase SHPRH [EC:3.6.4.- 6.3.2.19] (A)	Putative SWI/SNF-related matrix-associated actin-dependent regulator of chromatin subfamily A member 3-like 2 GN=At5g22750 OS=Arabidopsis thaliana (Mouse-ear cress) PE=2 SV=1	hypothetical protein PRUPE_ppa000129mg [Prunus persica]
RING	Prupe.7G088600	0.30117	1.33498	1.01465	-0.0931094	--	K16275|7.08397e-174|pmum:103339582|probable E3 ubiquitin-protein ligase BAH1-like; K16275 E3 ubiquitin-protein ligase BAH [EC:6.3.2.19] (A)	Probable E3 ubiquitin-protein ligase BAH1-like GN=RF178 OS=Arabidopsis thaliana (Mouse-ear cress) PE=2 SV=1	hypothetical protein PRUPE_ppa008389mg [Prunus persica]
RING	Prupe.5G223100	-1.00326	0.276413	-0.115477	0.185556	Molecular Function: zinc ion binding (GO:0008270);; Biological Process: embryo development ending in seed dormancy (GO:0009793);;	K16276|0|pmum:103338773|uncharacterized LOC103338773; K16276 zinc finger protein-like protein (A)	--	hypothetical protein PRUPE_ppa000358mg [Prunus persica]
RING	Prupe.4G273300	-1.2931	-0.391997	0.244999	0.510128	--	K16280|0|pmum:103326935|E3 ubiquitin-protein ligase RGLG1; K16280 E3 ubiquitin-protein ligase RGLG [EC:6.3.2.19] (A)	E3 ubiquitin-protein ligase RGLG1 GN=RGLG1 OS=Arabidopsis thaliana (Mouse-ear cress) PE=1 SV=1	hypothetical protein PRUPE_ppa006783mg [Prunus persica]
RING	Prupe.6G177600	-1.91698	-0.901282	-0.426672	0.261492	Molecular Function: zinc ion binding (GO:0008270);;	K16282|1.20983e-102|pper:PRUPE_ppa012579mg|hypothetical protein; K16282 E3 ubiquitin-protein ligase RHA2 [EC:6.3.2.19] (A)	E3 ubiquitin-protein ligase RHA2A GN=RHA2A OS=Arabidopsis thaliana (Mouse-ear cress) PE=1 SV=1	hypothetical protein PRUPE_ppa012579mg [Prunus persica]
RING	Prupe.1G319200	0.194912	-1.43652	-2.90465	0.769266	--	K16282|6.46845e-87|pper:PRUPE_ppa012394mg|hypothetical protein; K16282 E3 ubiquitin-protein ligase RHA2 [EC:6.3.2.19] (A)	E3 ubiquitin-protein ligase RHA2A GN=RHA2A OS=Arabidopsis thaliana (Mouse-ear cress) PE=1 SV=1	hypothetical protein PRUPE_ppa012394mg [Prunus persica]
RING	Prupe.3G194800	0.166814	-1.32363	-0.102107	-0.3812	Molecular Function: zinc ion binding (GO:0008270);; Biological Process: abscisic acid metabolic process (GO:0009687);;	K16285|1.73778e-93|pper:PRUPE_ppa012611mg|hypothetical protein; K16285 RING/U-box domain-containing protein (A)	Probable E3 ubiquitin-protein ligase XERICO GN=XERICO OS=Arabidopsis thaliana (Mouse-ear cress) PE=1 SV=1	hypothetical protein PRUPE_ppa012611mg [Prunus persica]
RING	Prupe.1G360300	0.930148	-0.0375629	1.33272	-0.980602	Molecular Function: metal ion binding (GO:0046872);;	--	E3 ubiquitin-protein ligase ATL23 GN=ATL23 OS=Arabidopsis thaliana (Mouse-ear cress) PE=1 SV=2	hypothetical protein PRUPE_ppa013156mg [Prunus persica]
RING	Prupe.7G123200	-1.0163	-0.424753	1.08062	0.192645	--	--	RING-H2 finger protein ATL1 GN=ATL1 OS=Arabidopsis thaliana (Mouse-ear cress) PE=2 SV=1	PREDICTED: RING-H2 finger protein ATL52-like [Prunus mume]
RING	Prupe.8G002900	-1.43149	-0.0761643	-1.04443	-0.416378	--	--	RING-H2 finger protein ATL7 GN=ATL7 OS=Arabidopsis thaliana (Mouse-ear cress) PE=2 SV=1	hypothetical protein PRUPE_ppa010460mg [Prunus persica]
RING	Prupe.8G015100	-0.27024	-0.055558	1.63387	--	--	--	E3 ubiquitin-protein ligase RING1 GN=F12B17_270 OS=Arabidopsis thaliana (Mouse-ear cress) PE=1 SV=1	hypothetical protein PRUPE_ppa012966mg [Prunus persica]
RING	Prupe.2G263800	-0.478829	-0.409349	-1.22182	0.133845	Molecular Function: zinc ion binding (GO:0008270);;	--	RING-H2 finger protein ATL72 GN=ATL72 OS=Arabidopsis thaliana (Mouse-ear cress) PE=2 SV=1	hypothetical protein PRUPE_ppa011446mg [Prunus persica]
RING	Prupe.6G293100	-0.0963684	1.09276	-0.592342	--	--	--	RING-H2 finger protein ATL74 GN=ATL74 OS=Arabidopsis thaliana (Mouse-ear cress) PE=2 SV=1	PREDICTED: RING-H2 finger protein ATL74-like [Prunus mume]
RING	Prupe.6G163700	-0.326651	-0.214851	-1.63429	-0.670538	Molecular Function: zinc ion binding (GO:0008270);;	--	RING-H2 finger protein ATL78 GN=ATL78 OS=Arabidopsis thaliana (Mouse-ear cress) PE=2 SV=1	hypothetical protein PRUPE_ppa011240mg [Prunus persica]
RING	Prupe.7G185500	0.30179	1.22556	0.594288	0.582842	Molecular Function: metal ion binding (GO:0046872);;	--	RING-H2 finger protein ATL80 GN=ATL80 OS=Arabidopsis thaliana (Mouse-ear cress) PE=2 SV=1	PREDICTED: RING-H2 finger protein ATL8 [Prunus mume]
RING	Prupe.5G176800	0.0537757	-0.185391	1.11213	0.0172522	Molecular Function: metal ion binding (GO:0046872);;	--	RING-H2 finger protein ATL46 GN=ATL46 OS=Arabidopsis thaliana (Mouse-ear cress) PE=2 SV=1	hypothetical protein PRUPE_ppa007384mg [Prunus persica]
RING	Prupe.3G281500	-1.12553	0.565701	-0.703759	-0.393011	Molecular Function: protein kinase activity (GO:0004672);; Molecular Function: ATP binding (GO:0005524);; Biological Process: protein phosphorylation (GO:0006468);; Molecular Function: zinc ion binding (GO:0008270);; Cellular Component: integral component of membrane (GO:0016021);;	--	RING-H2 finger protein ATL46 GN=ATL46 OS=Arabidopsis thaliana (Mouse-ear cress) PE=2 SV=1	PREDICTED: RING-H2 finger protein ATL46-like [Prunus mume]
RING	Prupe.1G097100	0.527385	2.01743	-0.166436	-0.516321	Molecular Function: zinc ion binding (GO:0008270);;	--	RING-H2 finger protein ATL13 GN=ATL13 OS=Arabidopsis thaliana (Mouse-ear cress) PE=2 SV=2	hypothetical protein PRUPE_ppa004734mg [Prunus persica]
RING	Prupe.5G197100	-0.689426	-0.448597	1.02347	0.871627	Molecular Function: metal ion binding (GO:0046872);;	--	NEP1-interacting protein-like 2 GN=ATL24 OS=Arabidopsis thaliana (Mouse-ear cress) PE=1 SV=2	PREDICTED: NEP1-interacting protein-like 2 [Prunus mume]
RING	Prupe.2G013300	-0.945074	-1.77501	0.712837	-0.565752	--	--	RING-H2 finger protein ATL70 GN=ATL70 OS=Arabidopsis thaliana (Mouse-ear cress) PE=2 SV=1	hypothetical protein PRUPE_ppa024659mg [Prunus persica]
RING	Prupe.5G050300	-0.882348	-1.78763	-1.64543	0.405344	Molecular Function: zinc ion binding (GO:0008270);;	--	Probable BOI-related E3 ubiquitin-protein ligase 2 GN=BRG2 OS=Arabidopsis thaliana (Mouse-ear cress) PE=1 SV=1	PREDICTED: E3 ubiquitin-protein ligase BOI isoform X1 [Prunus mume]
RING	Prupe.4G244600	-1.13961	0.226795	-0.551015	-0.296871	Molecular Function: zinc ion binding (GO:0008270);;	--	E3 ubiquitin ligase BIG BROTHER GN=BB OS=Arabidopsis thaliana (Mouse-ear cress) PE=1 SV=1	hypothetical protein PRUPE_ppa010371mg [Prunus persica]
RING	Prupe.2G012300	-1.074	-0.0722561	0.333856	-0.236606	Molecular Function: zinc ion binding (GO:0008270);;	--	E3 ubiquitin ligase BIG BROTHER GN=BB OS=Arabidopsis thaliana (Mouse-ear cress) PE=1 SV=1	hypothetical protein PRUPE_ppa010554mg [Prunus persica]
RING	Prupe.1G238500	0.210385	-0.557995	1.03801	0.820619	Molecular Function: zinc ion binding (GO:0008270);; Molecular Function: ligase activity (GO:0016874);;	--	Putative E3 ubiquitin-protein ligase XBAT35 GN=XBAT35 OS=Arabidopsis thaliana (Mouse-ear cress) PE=2 SV=1	hypothetical protein PRUPE_ppa010329mg [Prunus persica]
RING	Prupe.5G137000	-1.4975	--	--	--	--	--	E3 ubiquitin-protein ligase RING1-like GN=At3g19950 OS=Arabidopsis thaliana (Mouse-ear cress) PE=1 SV=1	hypothetical protein PRUPE_ppa025561mg [Prunus persica]
SKP	Prupe.8G166100	0.142433	0.124314	-0.513711	-1.75039	Biological Process: ubiquitin-dependent protein catabolic process (GO:0006511);;	K03094|4.41901e-110|pper:PRUPE_ppa012728mg|hypothetical protein; K03094 S-phase kinase-associated protein 1 (A)	SKP1-like protein 4 GN=ASK4 OS=Arabidopsis thaliana (Mouse-ear cress) PE=1 SV=1	hypothetical protein PRUPE_ppa012728mg [Prunus persica]
SKP	Prupe.2G297900	-1.43872	-0.131985	-0.279311	0.944505	Biological Process: ubiquitin-dependent protein catabolic process (GO:0006511);;	--	SKP1-like protein 21 GN=ASK21 OS=Arabidopsis thaliana (Mouse-ear cress) PE=2 SV=1	PREDICTED: SKP1-like protein 21 [Pyrus x bretschneideri]
SKP	Prupe.4G132400	-0.767827	0.603578	-1.04731	-0.903215	Biological Process: ubiquitin-dependent protein catabolic process (GO:0006511);;	K03094|2.33084e-125|pper:PRUPE_ppa019372mg|hypothetical protein; K03094 S-phase kinase-associated protein 1 (A)	SKP1-like protein 4 GN=ASK4 OS=Arabidopsis thaliana (Mouse-ear cress) PE=1 SV=1	hypothetical protein PRUPE_ppa019372mg [Prunus persica]
U_BOX	Prupe.2G193400	-1.69913	0.0922585	-0.167945	0.965235	Cellular Component: ubiquitin ligase complex (GO:0000151);; Molecular Function: ubiquitin-protein transferase activity (GO:0004842);; Biological Process: protein ubiquitination (GO:0016567);;	--	U-box domain-containing protein 43 GN=PUB43 OS=Arabidopsis thaliana (Mouse-ear cress) PE=2 SV=1	hypothetical protein PRUPE_ppa000772mg [Prunus persica]
U_BOX	Prupe.8G127600	1.80243	-0.295968	-0.329344	1.20188	Cellular Component: ubiquitin ligase complex (GO:0000151);; Molecular Function: ubiquitin-protein transferase activity (GO:0004842);; Biological Process: protein ubiquitination (GO:0016567);;	--	U-box domain-containing protein 25 GN=PUB25 OS=Arabidopsis thaliana (Mouse-ear cress) PE=2 SV=1	hypothetical protein PRUPE_ppa006352mg [Prunus persica]
U_BOX	Prupe.8G024500	0.699192	0.197681	-1.5515	5.8075	--	--	U-box domain-containing protein 28 GN=PUB28 OS=Arabidopsis thaliana (Mouse-ear cress) PE=1 SV=1	hypothetical protein PRUPE_ppa006448mg [Prunus persica]
U_BOX	Prupe.3G164200	2.27302	2	-0.956931	5.90173	Molecular Function: ligase activity (GO:0016874);;	--	U-box domain-containing protein 21 GN=PUB21 OS=Arabidopsis thaliana (Mouse-ear cress) PE=2 SV=1;MdPUB29	hypothetical protein PRUPE_ppa005711mg [Prunus persica]
U_BOX	Prupe.2G170900	-1.1702	-0.151404	0.0339982	0.889634	Cellular Component: ubiquitin ligase complex (GO:0000151);; Molecular Function: protein serine/threonine kinase activity (GO:0004674);; Molecular Function: ubiquitin-protein transferase activity (GO:0004842);; Molecular Function: ATP binding (GO:0005524);; Biological Process: protein phosphorylation (GO:0006468);; Biological Process: protein ubiquitination (GO:0016567);;	--	Serine/threonine-protein kinase GN=PUB33 OS=Arabidopsis thaliana (Mouse-ear cress) PE=2 SV=2	hypothetical protein PRUPE_ppa001267mg [Prunus persica]
U_BOX	Prupe.6G202700	-1.01649	-0.100613	0.247078	0.847997	--	--	Putative U-box domain-containing protein 50 GN=PUB50 OS=Arabidopsis thaliana (Mouse-ear cress) PE=3 SV=1	hypothetical protein PRUPE_ppa001508mg [Prunus persica]
U_BOX	Prupe.6G078700	-0.370074	0.805592	1.1086	1.39666	Molecular Function: nucleotide binding (GO:0000166);; Biological Process: cellular protein modification process (GO:0006464);; Molecular Function: transferase activity, transferring phosphorus-containing groups (GO:0016772);;	--	Serine/threonine-protein kinase GN=PUB33 OS=Arabidopsis thaliana (Mouse-ear cress) PE=2 SV=2	hypothetical protein PRUPE_ppa001475mg [Prunus persica]
U_BOX	Prupe.6G202800	0.355481	1.07635	-0.754888	-1.52356	Molecular Function: protein kinase activity (GO:0004672);; Biological Process: cellular protein modification process (GO:0006464);;	--	Putative U-box domain-containing protein 50 GN=PUB50 OS=Arabidopsis thaliana (Mouse-ear cress) PE=3 SV=1	hypothetical protein PRUPE_ppa018581mg [Prunus persica]
U_BOX	Prupe.7G205400	-1.11469	0.100481	0.278102	0.110352	Molecular Function: nucleotide binding (GO:0000166);; Molecular Function: protein kinase activity (GO:0004672);; Biological Process: cellular protein modification process (GO:0006464);;	--	Serine/threonine-protein kinase GN=PUB34 OS=Arabidopsis thaliana (Mouse-ear cress) PE=3 SV=1	hypothetical protein PRUPE_ppa001685mg [Prunus persica]
U_BOX	Prupe.8G178000	-1.18344	-0.451677	1.54884	0.500984	Cellular Component: ubiquitin ligase complex (GO:0000151);; Molecular Function: ubiquitin-protein transferase activity (GO:0004842);; Biological Process: protein ubiquitination (GO:0016567);;	--	U-box domain-containing protein 15 GN=PUB15 OS=Arabidopsis thaliana (Mouse-ear cress) PE=2 SV=2	hypothetical protein PRUPE_ppa002658mg [Prunus persica]
U_BOX	Prupe.2G209300	-1.11535	-0.392895	-0.0439091	1.86391	Cellular Component: ubiquitin ligase complex (GO:0000151);; Molecular Function: ubiquitin-protein transferase activity (GO:0004842);; Cellular Component: kinesin complex (GO:0005871);; Biological Process: protein ubiquitination (GO:0016567);; Molecular Function: kinesin binding (GO:0019894);; Biological Process: protein autophosphorylation (GO:0046777);; Molecular Function: transmembrane receptor…	--	U-box domain-containing protein 14 GN=PUB14 OS=Arabidopsis thaliana (Mouse-ear cress) PE=1 SV=1	PREDICTED: U-box domain-containing protein 14 [Prunus mume]
U_BOX	Prupe.1G323500	0.0856751	0.909422	-0.31505	-1.11885	--	--	U-box domain-containing protein 10 GN=PUB10 OS=Arabidopsis thaliana (Mouse-ear cress) PE=2 SV=1	hypothetical protein PRUPE_ppa002756mg [Prunus persica]
U_BOX	Prupe.7G156200	-1.30933	0.557183	1.70873	1.42004	Molecular Function: ligase activity (GO:0016874);;	--	U-box domain-containing protein 5 GN=PUB5 OS=Arabidopsis thaliana (Mouse-ear cress) PE=3 SV=3	PREDICTED: U-box domain-containing protein 5-like [Pyrus x bretschneideri]
U_BOX	Prupe.8G193500	-0.0949164	0.639906	0.521753	1.05793	Cellular Component: ubiquitin ligase complex (GO:0000151);; Molecular Function: ubiquitin-protein transferase activity (GO:0004842);; Biological Process: protein ubiquitination (GO:0016567);;	--	U-box domain-containing protein 9 GN=PUB9 OS=Arabidopsis thaliana (Mouse-ear cress) PE=1 SV=1	hypothetical protein PRUPE_ppa005537mg [Prunus persica]
U_BOX	Prupe.4G067800	0.142644	-0.183381	-0.409509	1.89138	Cellular Component: ubiquitin ligase complex (GO:0000151);; Molecular Function: ubiquitin-protein transferase activity (GO:0004842);; Biological Process: protein ubiquitination (GO:0016567);;	--	U-box domain-containing protein 17 GN=PUB17 OS=Arabidopsis thaliana (Mouse-ear cress) PE=2 SV=1	hypothetical protein PRUPE_ppa002108mg [Prunus persica]
U_BOX	Prupe.1G353700	-0.805562	0.304609	0.686084	1.46632	Cellular Component: ubiquitin ligase complex (GO:0000151);; Molecular Function: ubiquitin-protein transferase activity (GO:0004842);; Biological Process: membrane fusion (GO:0006944);; Biological Process: protein ubiquitination (GO:0016567);; Biological Process: actin filament-based movement (GO:0030048);; Biological Process: cellular process involved in reproduction (GO:0048610);; Biological Pro…	--	U-box domain-containing protein 15 GN=PUB15 OS=Arabidopsis thaliana (Mouse-ear cress) PE=2 SV=2	hypothetical protein PRUPE_ppa002735mg [Prunus persica]
U_BOX	Prupe.6G355500	-0.558433	-0.407733	0.664278	1.45096	--	--	U-box domain-containing protein 9 GN=PUB9 OS=Arabidopsis thaliana (Mouse-ear cress) PE=1 SV=1	hypothetical protein PRUPE_ppa005364mg [Prunus persica]
U_BOX	Prupe.1G212500	-0.788496	0.86953	0.261628	1.35755	Cellular Component: ubiquitin ligase complex (GO:0000151);; Molecular Function: ubiquitin-protein transferase activity (GO:0004842);; Molecular Function: zinc ion binding (GO:0008270);; Biological Process: protein ubiquitination (GO:0016567);;	--	U-box domain-containing protein 43 GN=PUB43 OS=Arabidopsis thaliana (Mouse-ear cress) PE=2 SV=1	hypothetical protein PRUPE_ppa000723mg [Prunus persica]
U_BOX	Prupe.2G253400	-1.47999	-2.25956	-0.571157	1.49064	Cellular Component: ubiquitin ligase complex (GO:0000151);; Molecular Function: ubiquitin-protein transferase activity (GO:0004842);; Biological Process: protein ubiquitination (GO:0016567);;	--	U-box domain-containing protein 13 GN=PUB13 OS=Arabidopsis thaliana (Mouse-ear cress) PE=1 SV=1	hypothetical protein PRUPE_ppa019674mg [Prunus persica]
U_BOX	Prupe.6G159600	0.757333	-0.742612	0.246424	1.9343	Cellular Component: ubiquitin ligase complex (GO:0000151);; Molecular Function: ubiquitin-protein transferase activity (GO:0004842);; Biological Process: protein ubiquitination (GO:0016567);;	--	U-box domain-containing protein 27 GN=PUB27 OS=Arabidopsis thaliana (Mouse-ear cress) PE=2 SV=1	hypothetical protein PRUPE_ppa006165mg [Prunus persica]
U_BOX	Prupe.4G271800	-1.28582	0.598078	-0.629481	2.4867	--	--	U-box domain-containing protein 25 GN=PUB25 OS=Arabidopsis thaliana (Mouse-ear cress) PE=2 SV=1	hypothetical protein PRUPE_ppa006471mg [Prunus persica]
U_BOX	Prupe.1G336200	--	--	-1.37851	4.59163	Cellular Component: ubiquitin ligase complex (GO:0000151);; Molecular Function: ubiquitin-protein transferase activity (GO:0004842);; Cellular Component: nucleus (GO:0005634);; Biological Process: protein targeting to membrane (GO:0006612);; Biological Process: membrane fusion (GO:0006944);; Biological Process: ethylene biosynthetic process (GO:0009693);; Biological Process: response to chitin (G…	--	U-box domain-containing protein 21 GN=PUB21 OS=Arabidopsis thaliana (Mouse-ear cress) PE=2 SV=1	hypothetical protein PRUPE_ppa024359mg [Prunus persica]
U_BOX	Prupe.6G014500	-4.71882	-2.08489	-2	-0.0931094	--	--	Putative E3 ubiquitin-protein ligase LIN-2 {ECO:0000303|PubMed:19776163} OS=Lotus japonicus (Lotus corniculatus var. japonicus) PE=1 SV=1	PREDICTED: putative E3 ubiquitin-protein ligase LIN [Prunus mume]
