# Supplementary material for: Genome-wide identification and transcriptome profiling reveal that E3 ubiquitin ligase genes relevant to ethylene, auxin and abscisic acid are differentially expressed in the fruits of melting flesh and stony hard peach varieties
Source: BMC Genomics. 2019 Nov 21;20:892. doi: 10.1186/s12864-019-6258-0 (PMC6873611; doi:10.1186/s12864-019-6258-0)
Supplement: Supplementary file 1 — Additional file 1: Table S1. The characteristics of E3 ligase genes in peach. (XLSX 97 kb). Table S2. The distribution of introns among different PpE3s. (XLSX 10 kb). Table S3. Chromosomal distribution of different PpE3 subfamilies in peach. (XLSX 11 kb). Table S4. Prevalence of duplication modes in the PpE3 subfamilies. (XLSX 40 kb). Table S5. Domain structure of predicted PpE3 ligase proteins in different subfamilies. (XLSX 108 kb). Table S6. The statistical analysis of data by transcriptome sequencing (XLSX 14 kb). Table S7. Fold changes in PpE3 ligase gene expression between MF and SH peach fruits at the same stage of ripening. (XLSX 96 kb). Table S8. Primers used in qRT-PCR. (XLSX 14 kb). [file 12864_2019_6258_MOESM1_ESM.zip › Additional file 1 TableS8.xlsx]

## Sheet: Sheet1
Table S8 Primers used in qRT-PCR
Primer	sequence (5'-3')	Product (bp)	Tm (℃)
Prupe.1G111600-F	GATGTTCTGGGAAGTTCTGAAAAGC	197	62.9
Prupe.1G111600-R	GGAGATTCATACAAGTGGCTGCAGT		63.9
Prupe.1G168100-F	GACGTCGTGTTGAAGCTTTTCTGTA	145	62.9
Prupe.1G168100-R	AACAGGATTGGAGATGTGGAGATGA		63.8
Prupe.1G191200-F	TCGCAGGATAAATTTCTGGATAAGC	123	63.5
Prupe.1G191200-R	TTCGTACCACCCTTTTTACCACTGT		63.4
Prupe.2G169600-F	TCTTGGGACATCTATGACCCTTGCA	132	66.8
Prupe.2G169600-R	AGTTACAGCAGAAGTCCCGCAGTGA		66.5
Prupe.1G496300-F	TTGAATTTGCAATGTGGAGGAGAGT	153	61.2
Prupe.1G496300-R	AGAGGTGTTTAAGGGACTTGATGCA		62.2
Prupe.1G361400-F	AGGCCACCCTCTTCGATCTCAT	110	63.8
Prupe.1G361400-R	CTCAGGAGTTTTGCCCTTGATCATG		66.2
Prupe.2G226500-F	TTTCTGTTAGTGTGAGAGGCAAGCA	185	63.4
Prupe.2G226500-R	CCTCAAAGCATTTCCAGCAACAG		63.9
Prupe.3G164200-F	ATTTCGGAGTTGGCGACTGAGTT	159	62.6
Prupe.3G164200-R	CTTCTCCTTTATCCCATCACCACAA		60.5
Prupe.4G001000-F	ACCTATTGACCGTTTGGCCATTG	128	65
Prupe.4G001000-R	GCCCCATATAGAACAGACGGTCAA		64.4
Prupe.4G081700-F	TATGTAAACCCTTTGCTGTGAATGC	131	62.8
Prupe.4G081700-R	ACCAAAGCACCACTTCTTCTCACAA		64.3
Prupe.4G088800-F	TGCAGAGGTTGCCCCTGATGTTA	141	66.4
Prupe.4G088800-R	GCCAACCATGGGTGTGACTTCAA		66.4
Prupe.5G102800-F	GGAGGGAGGATGACAGGCAAT	133	61.6
Prupe.5G102800-R	CCTCTTAGACTGACAGTGGCACATC		62.8
Prupe.8G240700-F	TTGATGGTGGTTACAGGGAGAGAGA	261	64
Prupe.8G240700-R	ACACGGCATTGAAGGCCTCTGAT		66.8
Prupe.6G296800-F	GAGTGAGGCTGAGTGAGTTGGAGAA	170	64
Prupe.6G296800-R	GGACTTCCTACCCGATTTCTTTGG		64.5
Prupe.7G108600-F	TTACAGTAGATGAGGGGCTTTGCAA	152	64.5
Prupe.7G108600-R	GAGGCCACAATAAGAGGGAAACACA		65.7
Prupe.1G097200-F	CCGTTGCTCTGGTAAATCTCCTCTC	159	62.91
Prupe.1G097200-R	GCCAAATGGTTCCGCAACTTCCTA		63.91
Prupe.1G480700-F	ACTGCCCATTGCTTAGTGACCTTGA	218	64.49
Prupe.1G480700-R	AACAGTGCTGCTGCTGATTGCCTT		65.9
Prupe.7G244300-F	GAAGATTACTGATGCAAGCTTGGCG	159	62.92
Prupe.7G244300-R	TCAGAACAGCCAGAAATGGAGAGGA		63.52
Prupe.8G024500-F	AGGCTGATGAAGGTGTCTCGGTCT	189	65.25
Prupe.8G024500-R	CAAATCCCCACACATCCTCCTCAC		63.21
Prupe.8G253300-F	ACTACCTTACCCTTGAGCCACTTGA	177	63.24
Prupe.8G253300-R	CCAAGTCACTATCTCCAGCAAAGGC		63.6
Prupe.8G193500-F	TTCCTTGCTTGCTCCGTGTTATCAG	183	63.54
Prupe.8G193500-R	TCCTCTTAGACCTTGAAGTCCCATT		61
Prupe.3G125000-F	CGCAGTGTGCTTGAGCATGTTAGAT	231	64.07
Prupe.3G125000-R	GATGGAAACGCGGAATTCAATGG		61.04
Prupe.5G140900-F	GTGTTGGAGCAAAGACCAGAGGAAG	246	63.71
Prupe.5G140900-R	CTTCATCATCACCCAATGCTTCCTC		61.95
RPL13-F	GCAGCGACTGAAGACATACAAG	103	59.6
RPL13-R	GGTGGCATTAGCAAGTTCCTC		59.2
